# Supplementary material for: ToxEvaluator: an integrated computational platform to aid the interpretation of toxicology study-related findings
Source: Database (Oxford). 2016 May 8;2016:baw062. doi: 10.1093/database/baw062 (PMC4860628; doi:10.1093/database/baw062)
Supplement: Supplementary Data [file supp_baw062_ToxEvaluator_Term_Mapping_File_revised.xlsx]

## Sheet: IVDE_2_MeSH
Organ/Tissue Modifier	IVDE Finding	MeSH Term	MeSH ID(s)
Abdomen	Ascites	Ascites	C23.550.081
Abdomen	Contusions	Contusions	C26.248,C26.974.250
Abdomen	Discomfort	Gastrointestinal Diseases	C06.405
Abdomen	Distension	Gastrointestinal Diseases	C06.405
Abdomen	Inflammation	Inflammation	C23.550.470
Abdomen	Pain	Abdominal Pain	C23.888.821.030,C23.888.646.100
Abdomen	Red	Gastrointestinal Diseases	C06.405
Adrenal Gland	Abnormal	Adrenal Cortex Diseases	C19.053.098
Adrenal Gland	Abnormal	Adrenal Gland Diseases	C19.053
Adrenal Gland	Adrenal	Adrenal Gland Diseases	C19.053
Adrenal Gland	Atrophy	Adrenal Cortex Diseases	C19.053.098
Adrenal Gland	Atrophy	Adrenal Gland Diseases	C19.053
Adrenal Gland	Cell infiltrates	Adrenal Gland Diseases	C19.053
Adrenal Gland	Cholesterol clefts	Adrenal Cortex Diseases	C19.053.098
Adrenal Gland	Cholesterol clefts	Adrenal Gland Diseases	C19.053
Adrenal Gland	Chronic stress	Adrenal Gland Diseases	C19.053
Adrenal Gland	Congestion	Adrenal Cortex Diseases	C19.053.098
Adrenal Gland	Congestion	Adrenal Gland Diseases	C19.053
Adrenal Gland	Degeneration	Adrenal Cortex Diseases	C19.053.098
Adrenal Gland	Degeneration	Adrenal Gland Diseases	C19.053
Adrenal Gland	Depletion	Adrenal Gland Diseases	C19.053
Adrenal Gland	Enlarged	Adrenal Gland Diseases	C19.053
Adrenal Gland	Eosinophilia	Adrenal Gland Diseases	C19.053
Adrenal Gland	Extramedullary hematopoiesis	Adrenal Gland Diseases	C19.053
Adrenal Gland	Hemorrhage	Adrenal Cortex Diseases	C19.053.098
Adrenal Gland	Hemorrhage	Adrenal Gland Diseases	C19.053
Adrenal Gland	Hypercellularity	Adrenal Gland Diseases	C19.053
Adrenal Gland	Hyperplasia	Adrenal Cortex Diseases	C19.053.098
Adrenal Gland	Hyperplasia	Adrenal Gland Diseases	C19.053
Adrenal Gland	Hypertrophy	Adrenal Cortex Diseases	C19.053.098
Adrenal Gland	Hypertrophy	Adrenal Gland Diseases	C19.053
Adrenal Gland	Hypotrophy	Adrenal Cortex Diseases	C19.053.098
Adrenal Gland	Hypotrophy	Adrenal Gland Diseases	C19.053
Adrenal Gland	Infarction	Adrenal Gland Diseases	C19.053
Adrenal Gland	Inflammation	Adrenal Gland Diseases	C19.053
Adrenal Gland	Lesion	Adrenal Gland Diseases	C19.053
Adrenal Gland	Leukocytes	Adrenal Gland Diseases	C19.053
Adrenal Gland	Lipid depletion	Adrenal Cortex Diseases	C19.053.098
Adrenal Gland	Lipid depletion	Adrenal Gland Diseases	C19.053
Adrenal Gland	Mineralization	Adrenal Gland Diseases	C19.053
Adrenal Gland	Mitosis	Adrenal Gland Diseases	C19.053
Adrenal Gland	Mixed cell infiltrates	Adrenal Gland Diseases	C19.053
Adrenal Gland	Mononuclear infiltrates	Adrenal Gland Diseases	C19.053
Adrenal Gland	Necrosis	Adrenal Cortex Diseases	C19.053.098
Adrenal Gland	Necrosis	Adrenal Gland Diseases	C19.053
Adrenal Gland	Organ weight	Adrenal Gland Diseases	C19.053
Adrenal Gland	Phospholipidosis	Adrenal Gland Diseases	C19.053
Adrenal Gland	Pigmentation	Adrenal Gland Diseases	C19.053
Adrenal Gland	Rarefaction	Adrenal Gland Diseases	C19.053
Adrenal Gland	Small	Adrenal Gland Diseases	C19.053
Adrenal Gland	Vacuolation	Adrenal Cortex Diseases	C19.053.098
Adrenal Gland	Vacuolation	Adrenal Gland Diseases	C19.053
Adrenal Gland	Width of the cortex	Adrenal Gland Diseases	C19.053
Artery	Abnormal	Vascular Diseases	C14.907
Artery	Arterial or venous thrombi	Thrombosis	C14.907.355.830
Artery	Arteriopathy	Vascular Diseases	C14.907
Artery	Atrophy	Vascular Diseases	C14.907
Artery	Cell debris	Vascular Diseases	C14.907
Artery	Degeneration	Arteritis	C14.907.184,C14.907.940.090
Artery	Degeneration	Vascular Diseases	C14.907
Artery	Edema	Heart Diseases	C14.280
Artery	Edema	Liver Diseases	C06.552
Artery	Edema	Vascular Diseases	C14.907
Artery	Embolism	Pulmonary Embolism	C14.907.355.350.700,C08.381.746
Artery	Fibroblast proliferation	Vascular Diseases	C14.907
Artery	Hemorrhage	Vascular Diseases	C14.907
Artery	Inflammation	Arteritis	C14.907.184,C14.907.940.090
Artery	Inflammation	Kidney Diseases	C13.351.968.419,C12.777.419
Artery	Inflammation	Lung Diseases	C08.381
Artery	Inflammation	Vasculitis	C14.907.940
Artery	Lesion	Skin Diseases, Vascular	C17.800.862
Artery	Lesion	Vascular Diseases	C14.907
Artery	Lymphoid sheaths	Vascular Diseases	C14.907
Artery	Mineralization	Vascular Diseases	C14.907
Artery	Necrosis	Epididymitis	C12.294.199
Artery	Necrosis	Myocarditis	C14.280.238.625
Artery	Necrosis	Vascular Diseases	C14.907
Artery	Necrosis	Vasculitis	C14.907.940
Artery	Thrombosis	Thrombosis	C14.907.355.830
Artery	Vacuolation	Vascular Diseases	C14.907
Bile Duct	Bile abnormality	Bile Duct Diseases	C06.130.120
Bile Duct	Bile acids	Liver Diseases	C06.552
Bile Duct	Bile acids (increase)	Liver Diseases	C06.552
Bile Duct	Bile flow	Bile Duct Diseases	C06.130.120
Bile Duct	Cholangitis	Cholangitis	C06.130.120.200
Bile Duct	Degeneration	Bile Duct Diseases	C06.130.120
Bile Duct	Fibrosis	Bile Duct Diseases	C06.130.120
Bile Duct	Hyperplasia	Bile Duct Diseases	C06.130.120
Bile Duct	Hypertrophy	Bile Duct Diseases	C06.130.120
Bile Duct	Inflammation	Cholecystitis	C06.130.564.263
Bile Duct	Mononuclear infiltrates	Cholecystitis	C06.130.564.263
Bile Duct	Necrosis	Bile Duct Diseases	C06.130.120
Bile Duct	Neutrophilia	Bile Duct Diseases	C06.130.120
Bile Duct	Proliferation	Bile Duct Diseases	C06.130.120
Bile Duct	Vacuolation	Gallbladder Diseases	C06.130.564
Bladder	Abnormal	Urinary Bladder Diseases	C12.777.829,C13.351.968.829
Bladder	Atrophy	Urinary Bladder Diseases	C12.777.829,C13.351.968.829
Bladder	Calculi	Urinary Bladder Calculi	C13.351.968.829.521,C23.300.175.850.875,C13.351.968.967.500.925,C12.777.967.500.925,C12.777.829.720
Bladder	Carcinoma	Urinary Bladder Neoplasms	C04.588.945.947.960,C13.351.968.829.707,C12.777.829.813,C12.758.820.968,C13.351.937.820.945
Bladder	Congestion	Urinary Bladder Diseases	C12.777.829,C13.351.968.829
Bladder	Crystalline deposits	Urinary Bladder Diseases	C12.777.829,C13.351.968.829
Bladder	Dilatation	Urinary Bladder Diseases	C12.777.829,C13.351.968.829
Bladder	Edema	Urinary Bladder Diseases	C12.777.829,C13.351.968.829
Bladder	Enlarged	Urinary Bladder Diseases	C12.777.829,C13.351.968.829
Bladder	Erosion	Urinary Bladder Diseases	C12.777.829,C13.351.968.829
Bladder	Erythrocyte extravasation	Urinary Bladder Diseases	C12.777.829,C13.351.968.829
Bladder	Fibrosis	Urinary Bladder Diseases	C12.777.829,C13.351.968.829
Bladder	Full	Urinary Bladder Diseases	C12.777.829,C13.351.968.829
Bladder	Granulation tissue	Urinary Bladder Diseases	C12.777.829,C13.351.968.829
Bladder	Hemorrhage	Urinary Bladder Diseases	C12.777.829,C13.351.968.829
Bladder	Hyperplasia	Urinary Bladder Diseases	C12.777.829,C13.351.968.829
Bladder	Hypertrophy	Urinary Bladder Diseases	C12.777.829,C13.351.968.829
Bladder	Inflammation	Cystitis	C12.777.829.495,C13.351.968.829.495
Bladder	Mitosis	Urinary Bladder Diseases	C12.777.829,C13.351.968.829
Bladder	Mononuclear infiltrates	Cystitis	C12.777.829.495,C13.351.968.829.495
Bladder	Necrosis	Urinary Bladder Diseases	C12.777.829,C13.351.968.829
Bladder	Neoplasia	Urinary Bladder Diseases	C12.777.829,C13.351.968.829
Bladder	Thickening	Urinary Bladder Diseases	C12.777.829,C13.351.968.829
Bladder	Ulcer	Urinary Bladder Diseases	C12.777.829,C13.351.968.829
Bladder	Vacuolation	Urinary Bladder Diseases	C12.777.829,C13.351.968.829
Blood	Abnormal	Hematologic Diseases	C15.378
Blood	Absence of clot formation	Blood Coagulation Disorders	C15.378.100
Blood	Activated partial thromboplastin time	Blood Coagulation Disorders	C15.378.100
Blood	Activated partial thromboplastin time	Blood Coagulation Disorders	C15.378.100
Blood	Anisocytosis/poikilocytosis	Hematologic Diseases	C15.378
Blood	ATIII	Blood Coagulation Disorders	C15.378.100
Blood	Bacteria in blood samples	Bacteremia	C01.539.757.100,C23.550.470.790.500.100,C01.252.100
Blood	Basophilia	Hematologic Diseases	C15.378
Blood	Basophils	Hematologic Diseases	C15.378
Blood	Basophils (decrease)	Hematologic Diseases	C15.378
Blood	Basophils (increase)	Hematologic Diseases	C15.378
Blood	Bilirubin	Hyperbilirubinemia	C23.550.429
Blood	Bilirubin (increase)	Hyperbilirubinemia	C23.550.429
Blood	Coagulation Factor	Blood Coagulation Disorders	C15.378.100
Blood	Coagulation parameters	Blood Coagulation Disorders	C15.378.100
Blood	Coagulation time	Blood Coagulation Disorders	C15.378.100
Blood	Coagulopathy	Blood Coagulation Disorders	C15.378.100
Blood	D-dimer	Blood Coagulation Disorders	C15.378.100
Blood	Down regulation of genes involved in fatty acid and energy metabolism	Lipid Metabolism Disorders	C18.452.584
Blood	Erythroid cells	Bone Marrow Diseases	C15.378.190
Blood	Erythrophagocytosis	Hematologic Diseases	C15.378
Blood	Erythropoiesis	Hematologic Diseases	C15.378
Blood	Erythropoiesis (increase)	Hematologic Diseases	C15.378
Blood	Extramedullary hematopoiesis	Hematologic Diseases	C15.378
Blood	Fibrinogen	Blood Coagulation Disorders	C15.378.100
Blood	Heinz body	Hematologic Diseases	C15.378
Blood	Hematocrit	Anemia	C15.378.071
Blood	Hematology parameters	Hematologic Diseases	C15.378
Blood	Hematoma	Hematoma	C23.550.414.838
Blood	Hematopoiesis	Hematologic Diseases	C15.378
Blood	Hemoglobin	Hematologic Diseases	C15.378
Blood	Hemolysis	Hemolysis	G12.425.143.545,C23.550.403
Blood	Hemosiderosis	Bone Marrow Diseases	C15.378.190
Blood	Hemosiderosis	Hemosiderosis	C18.452.565.500.500
Blood	Hyperchromasia	Hematologic Diseases	C15.378
Blood	Hyperplasia	finding organ mismatch
Blood	Hypochromasia	Hematologic Diseases	C15.378
Blood	Intravascular coagulation dismeination	Disseminated Intravascular Coagulation	C15.378.100.220,C15.378.925.220,C15.378.463.250
Blood	Large unstained cells	Hematologic Diseases	C15.378
Blood	Macrocytosis	Hematologic Diseases	C15.378
Blood	Malarial infection reactivation	Malaria	C03.752.530
Blood	Metabolic alkalosis	Alkalosis	C18.452.076.354
Blood	Methemoglobin	Methemoglobinemia	C15.378.619
Blood	Monocytes	Hematologic Diseases	C15.378
Blood	Monocytes (decrease)	Hematologic Diseases	C15.378
Blood	Monocytes (increase)	Hematologic Diseases	C15.378
Blood	Mononuclears	Hematologic Diseases	C15.378
Blood	Naive cells	Immune System Diseases	C20
Blood	NK cells 1.1	Hematologic Diseases	C15.378
Blood	Nucleated cell count	Hematologic Diseases	C15.378
Blood	Petechiae	Purpura	C23.550.414.950,C23.888.885.687,C15.378.100.802
Blood	Phospholipidosis	Lipidoses	C18.452.584.687,C16.320.565.398.641,C18.452.648.398.641
Blood	Prolongation of coagulation parameters	Blood Coagulation Disorders	C15.378.100
Blood	Protein C activity	Blood Coagulation Disorders	C15.378.100
Blood	Prothrombin time	Blood Coagulation Disorders	C15.378.100
Blood	Prothrombin time (increase)	Blood Coagulation Disorders	C15.378.100
Blood	Reticulocytes	Hematologic Diseases	C15.378
Blood	Reticulocytes (decrease)	Hematologic Diseases	C15.378
Blood	Segmented cells	Hematologic Diseases	C15.378
Blood	Siderocytes	Hematologic Diseases	C15.378
Blood	Thrombin	Blood Coagulation Disorders	C15.378.100
Blood	Thromboplastin time	Blood Coagulation Disorders	C15.378.100
Blood	Tissue Factor Pathway Inhibitor	Blood Coagulation Disorders	C15.378.100
Blood	Vacuolation	Hematologic Diseases	C15.378
Blood	Vitamin K-dependent coagulation factor	Blood Coagulation Disorders	C15.378.100
Blood	Von Willebrand factor	Blood Coagulation Disorders	C15.378.100
Blood Pressure	Blood pressure	Hypotension	C14.907.514
Blood Pressure	Blood pressure (decrease)	Hypotension	C14.907.514
Blood Pressure	Pulse pressure	Cardiovascular Diseases	C14
Blood Pressure	Pulse rate	Cardiovascular Diseases	C14
Blood Vessels	Abnormal	Vascular Diseases	C14.907
Blood Vessels	Area between endothelium and internal elastic lamina	Vascular Diseases	C14.907
Blood Vessels	Arterial or venous thrombi	Thrombosis	C14.907.355.830
Blood Vessels	Caudal vein enlarged	Skin Diseases, Vascular	C17.800.862
Blood Vessels	Cell Infiltrates	Liver Diseases	C06.552
Blood Vessels	Cell Infiltrates	Skin Diseases, Vascular	C17.800.862
Blood Vessels	Cell Infiltrates	Vasculitis	C14.907.940
Blood Vessels	Cell loss	Vascular Diseases	C14.907
Blood Vessels	Clot on the catheter tip	Vascular Diseases	C14.907
Blood Vessels	Congestion	Vascular Diseases	C14.907
Blood Vessels	Degeneration	Ear Diseases	C09.218
Blood Vessels	Degeneration	Vascular Diseases	C14.907
Blood Vessels	Dilatation	Vascular Diseases	C14.907
Blood Vessels	Edema	Edema, Cardiac	C23.888.277.197,C14.280.434.482
Blood Vessels	Eosinophilia	Vasculitis	C14.907.940
Blood Vessels	Fibrosis	Skin Diseases	C17.800
Blood Vessels	Fibrosis	Vascular Diseases	C14.907
Blood Vessels	Foamy macrophages	Lung Diseases	C08.381
Blood Vessels	Ghost vessels	Vascular Diseases	C14.907
Blood Vessels	Hemangiosarcoma	Hemangiosarcoma	C04.557.450.795.390,C04.557.645.390
Blood Vessels	Hemorrhage	Hemorrhage	C23.550.414
Blood Vessels	Hemorrhage	Vascular Diseases	C14.907
Blood Vessels	Hyperemia	Hyperemia	C14.907.474
Blood Vessels	Hypertension	Hypertension	C14.907.489
Blood Vessels	Hypotension	Hypotension	C14.907.514
Blood Vessels	Hypovolemia	Hypovolemia	C23.550.455
Blood Vessels	IL-6 mRNA expression	Vascular Diseases	C14.907
Blood Vessels	Inflammation	Brain Diseases	C10.228.140
Blood Vessels	Inflammation	Colitis	C06.405.205.265,C06.405.469.158.188
Blood Vessels	Inflammation	Cystitis	C12.777.829.495,C13.351.968.829.495
Blood Vessels	Inflammation	Eye Diseases	C11
Blood Vessels	Inflammation	Hepatitis	C06.552.380
Blood Vessels	Inflammation	Kidney Diseases	C13.351.968.419,C12.777.419
Blood Vessels	Inflammation	Lung Diseases	C08.381
Blood Vessels	Inflammation	Lymphadenitis	C15.604.315
Blood Vessels	Inflammation	Pancreatitis	C06.689.750
Blood Vessels	Inflammation	Skin Diseases, Vascular	C17.800.862
Blood Vessels	Inflammation	Vasculitis	C14.907.940
Blood Vessels	Intestinal mesentery vasculature	Vascular Diseases	C14.907
Blood Vessels	Lesion	Vascular Diseases	C14.907
Blood Vessels	Mass	Vascular Diseases	C14.907
Blood Vessels	Mineralization	Vascular Diseases	C14.907
Blood Vessels	Mixed cell infiltrates	Liver Diseases	C06.552
Blood Vessels	Mixed cell infiltrates	Vascular Diseases	C14.907
Blood Vessels	Mononuclear infiltrates	Eye Diseases	C11
Blood Vessels	Mononuclear infiltrates	Lung Diseases	C08.381
Blood Vessels	Mononuclear infiltrates	Myocarditis	C14.280.238.625
Blood Vessels	Mononuclear infiltrates	Skin Diseases	C17.800
Blood Vessels	Mononuclear infiltrates	Vasculitis	C14.907.940
Blood Vessels	Narrowing blood vessels	Vascular Diseases	C14.907
Blood Vessels	Necrosis	Heart Diseases	C14.280
Blood Vessels	Necrosis	Intestinal Diseases	C06.405.469
Blood Vessels	Necrosis	Skin Diseases, Vascular	C17.800.862
Blood Vessels	Necrosis	Vascular Diseases	C14.907
Blood Vessels	Neutrophilia	Myocarditis	C14.280.238.625
Blood Vessels	Neutrophilic infiltrates	Colitis	C06.405.205.265,C06.405.469.158.188
Blood Vessels	Neutrophilic infiltrates	Vasculitis	C14.907.940
Blood Vessels	Perivascular cuffing	Brain Diseases	C10.228.140
Blood Vessels	Perivascular irritation	Vascular Diseases	C14.907
Blood Vessels	Proliferation	Vascular Diseases	C14.907
Blood Vessels	Prominent vasculature of the ears	Vascular Diseases	C14.907
Blood Vessels	Thickening	finding organ mismatch
Blood Vessels	Thromboembolism	Embolism and Thrombosis	C14.907.355
Blood Vessels	Thrombophlebitis	Vascular Diseases	C14.907
Blood Vessels	Thrombosis	Thromboembolism	C14.907.355.830.850,C14.907.355.590
Blood Vessels	Thrombosis	Thrombosis	C14.907.355.830
Blood Vessels	Thrombosis	Vascular Diseases	C14.907
Blood Vessels	Vasculopathy	Vascular Diseases	C14.907
Body	Edema	Papilledema	C11.640.710,C10.292.700.900
Body Weight	Body weight	Body Weight	E01.370.600.115.100.160.120,G07.100.100.160.120,G07.700.320.249.314.120,C23.888.144,E05.041.124.160.750
Body Weight	Body weight (decrease)	Weight Loss	G07.700.320.249.314.120.200.963,C23.888.144.243.963
Body Weight	Body weight (increase)	Body Weight	E01.370.600.115.100.160.120,G07.100.100.160.120,G07.700.320.249.314.120,C23.888.144,E05.041.124.160.750
Body Weight	Body weight (increase)	Weight Gain	C23.888.144.243.926,G07.700.320.249.314.120.200.926
Body Weight	Degeneration	Skin Diseases	C17.800
Body Weight	Growth inhibition	Growth Disorders	C23.550.393
Bone	Abnormal	Bone Diseases	C05.116
Bone	Alkaline phosphatase	Bone Diseases	C05.116
Bone	Appositional rate	Bone Diseases	C05.116
Bone	Atrophy	Bone Diseases	C05.116
Bone	Basophilic granules	Bone Diseases	C05.116
Bone	Bone density	Bone Diseases	C05.116
Bone	Bone formation	Bone Diseases	C05.116
Bone	Bone formation (decrease)	Bone Diseases	C05.116
Bone	Bone length (increase)	Bone Diseases	C05.116
Bone	Bone loss	Bone Diseases	C05.116
Bone	Bone mineral density	Bone Diseases	C05.116
Bone	Bone mineralization	Bone Diseases	C05.116
Bone	Bone specific alkaline phosphatase	Bone Diseases	C05.116
Bone	Bone volume	Bone Diseases	C05.116
Bone	Callus	Bone Diseases	C05.116
Bone	Count	Bone Diseases	C05.116
Bone	Decrease in femoral cortical radiodensity	Bone Diseases	C05.116
Bone	Delayed ossification	Bone Diseases	C05.116
Bone	Depletion	Bone Diseases	C05.116
Bone	Discolored	Bone Diseases	C05.116
Bone	Dysplasia	Bone Diseases	C05.116
Bone	Endosteal (femoral cortex) thickening	Bone Diseases	C05.116
Bone	Erosion	Bone Diseases	C05.116
Bone	Femoral cortex thickening	Bone Diseases	C05.116
Bone	Femur ash	Bone Diseases	C05.116
Bone	Fibroplasia	Fibrous Dysplasia of Bone	C05.116.099.708.375
Bone	Fibrosis	Bone Diseases	C05.116
Bone	Fracture	Fractures, Bone	C26.404
Bone	Histiocytosis	Bone Diseases	C05.116
Bone	Hyperostosis	Bone Diseases	C05.116
Bone	Hyperplasia	Bone Diseases	C05.116
Bone	Hypertrophy	Bone Diseases	C05.116
Bone	Hypocellularity	Bone Diseases	C05.116
Bone	Hypoplasia	Bone Diseases	C05.116
Bone	Inflammation	Osteomyelitis	C01.539.160.495,C05.116.165.495
Bone	Length and three-point breaking strength	Bone Diseases	C05.116
Bone	Lysis of trabeculae	Bone Diseases	C05.116
Bone	Medullary bone (increase)	Bone Diseases	C05.116
Bone	Mitosis	Bone Diseases	C05.116
Bone	Necrosis	Osteonecrosis	C23.550.717.732,C05.116.852
Bone	Neutrophilic infiltrates	Osteomyelitis	C01.539.160.495,C05.116.165.495
Bone	New bone formation	Bone Diseases	C05.116
Bone	Nodules	Bone Diseases	C05.116
Bone	Osteoblasts (decrease)	Bone Diseases	C05.116
Bone	Osteoclasia	Bone Diseases	C05.116
Bone	Osteoclasts (decrease)	Bone Diseases	C05.116
Bone	Osteodystrophy	Bone Diseases	C05.116
Bone	Osteogenesis	Bone Diseases	C05.116
Bone	Osteopenia	Bone Diseases	C05.116
Bone	Osteopetrosis	Osteoporosis	C05.116.198.579
Bone	Osteoporosis	Osteoporosis	C05.116.198.579
Bone	Periosteal reaction	Bone Diseases	C05.116
Bone	Physeal-metaphyseal clefts	Bone Diseases	C05.116
Bone	Proliferation	Bone Diseases	C05.116
Bone	Prominent backbone	Bone Diseases	C05.116
Bone	Reduced	Osteoporosis	C05.116.198.579
Bone	Retention of the spongiosa	Bone Diseases	C05.116
Bone	Size	Bone Diseases	C05.116
Bone	Small	Bone Diseases	C05.116
Bone	Spongiosa (decrease)	Bone Diseases	C05.116
Bone	Stifle joint	Joint Diseases	C05.550
Bone	Strength	Bone Diseases	C05.116
Bone	Thickening	Bone Diseases	C05.116
Bone	Thin backbone prominent	Bone Diseases	C05.116
Bone	Thinning	Bone Diseases	C05.116
Bone	Tibia ash	Bone Diseases	C05.116
Bone	Tibial cortical bone thinning	Bone Diseases	C05.116
Bone	Trabeculae (increase)	Bone Diseases	C05.116
Bone	Vertebrae fractures	Spinal Fractures	C26.117.500.500,C26.831.600,C26.404.812
Bone Marrow	% cells with aberrations	Bone Marrow Diseases	C15.378.190
Bone Marrow	% micronucleated NCEs	Bone Marrow Diseases	C15.378.190
Bone Marrow	Abnormal	Bone Marrow Diseases	C15.378.190
Bone Marrow	Activated macrophages	Bone Marrow Diseases	C15.378.190
Bone Marrow	Adipocytes (increase)	Bone Marrow Diseases	C15.378.190
Bone Marrow	Angioectasia	Bone Marrow Diseases	C15.378.190
Bone Marrow	Atrophy	Bone Marrow Diseases	C15.378.190
Bone Marrow	Bone marrow	Bone Marrow Diseases	C15.378.190
Bone Marrow	Cell debris	Bone Marrow Diseases	C15.378.190
Bone Marrow	Cell Infiltrates	Bone Marrow Diseases	C15.378.190
Bone Marrow	Cellularity	Bone Marrow Diseases	C15.378.190
Bone Marrow	Cellularity (decrease)	Bone Marrow Diseases	C15.378.190
Bone Marrow	Congestion	Bone Marrow Diseases	C15.378.190
Bone Marrow	Count	Bone Marrow Diseases	C15.378.190
Bone Marrow	Count (decrease)	Bone Marrow Diseases	C15.378.190
Bone Marrow	COX-1 levels	Bone Marrow Diseases	C15.378.190
Bone Marrow	Cytotoxicity	Bone Marrow Diseases	C15.378.190
Bone Marrow	Degeneration	Bone Marrow Diseases	C15.378.190
Bone Marrow	Depletion	Bone Marrow Diseases	C15.378.190
Bone Marrow	Dilatation	Bone Marrow Diseases	C15.378.190
Bone Marrow	DNA Content	Bone Marrow Diseases	C15.378.190
Bone Marrow	Dysplasia	Bone Marrow Diseases	C15.378.190
Bone Marrow	Eosinophilia	Bone Marrow Diseases	C15.378.190
Bone Marrow	Erthryophagocytosis	Bone Marrow Diseases	C15.378.190
Bone Marrow	Erythrocytes	Bone Marrow Diseases	C15.378.190
Bone Marrow	Erythrocytosis	Bone Marrow Diseases	C15.378.190
Bone Marrow	Erythroid cells	Bone Marrow Diseases	C15.378.190
Bone Marrow	Erythroid cells (decrease)	Bone Marrow Diseases	C15.378.190
Bone Marrow	Erythroid cells (increase)	Bone Marrow Diseases	C15.378.190
Bone Marrow	Erythropoiesis	Bone Marrow Diseases	C15.378.190
Bone Marrow	Erythropoiesis (decrease)	Bone Marrow Diseases	C15.378.190
Bone Marrow	Extramedullary hematopoiesis	Bone Marrow Diseases	C15.378.190
Bone Marrow	Fatty infiltrates	Bone Marrow Diseases	C15.378.190
Bone Marrow	Fibrosis	Bone Marrow Diseases	C15.378.190
Bone Marrow	Granulocytic infiltrates	Bone Marrow Diseases	C15.378.190
Bone Marrow	Hematopoiesis	Bone Marrow Diseases	C15.378.190
Bone Marrow	Hematopoiesis (decrease)	Bone Marrow Diseases	C15.378.190
Bone Marrow	Hematopoiesis (increase)	Bone Marrow Diseases	C15.378.190
Bone Marrow	Hemorrhage	Bone Marrow Diseases	C15.378.190
Bone Marrow	Histiocytosis	Bone Marrow Diseases	C15.378.190
Bone Marrow	Hypercellularity	Bone Marrow Diseases	C15.378.190
Bone Marrow	Hyperplasia	Bone Marrow Diseases	C15.378.190
Bone Marrow	Hypocellularity	Bone Marrow Diseases	C15.378.190
Bone Marrow	Hypoplasia	Bone Marrow Diseases	C15.378.190
Bone Marrow	Immature erythropoietic cells (increase)	Bone Marrow Diseases	C15.378.190
Bone Marrow	Immature myeloid cells (increase)	Bone Marrow Diseases	C15.378.190
Bone Marrow	Infarction	Bone Marrow Diseases	C15.378.190
Bone Marrow	Inflammation	Bone Marrow Diseases	C15.378.190
Bone Marrow	Lymphocytes	Bone Marrow Diseases	C15.378.190
Bone Marrow	Lymphocytes (decrease)	Bone Marrow Diseases	C15.378.190
Bone Marrow	Lymphocytes (increase)	Bone Marrow Diseases	C15.378.190
Bone Marrow	Lymphocytic infiltrates	Bone Marrow Diseases	C15.378.190
Bone Marrow	Lymphoid aggregates	Bone Marrow Diseases	C15.378.190
Bone Marrow	Lymphoid depletion	Bone Marrow Diseases	C15.378.190
Bone Marrow	Lymphoid nodules	Bone Marrow Diseases	C15.378.190
Bone Marrow	Lymphoids	Bone Marrow Diseases	C15.378.190
Bone Marrow	Macrophages (increase)	Bone Marrow Diseases	C15.378.190
Bone Marrow	Maturation erythroid cells	Bone Marrow Diseases	C15.378.190
Bone Marrow	Megakaryocytes	Bone Marrow Diseases	C15.378.190
Bone Marrow	Megakaryocytes (increase)	Bone Marrow Diseases	C15.378.190
Bone Marrow	Megaloblastic precursors in erythroid lineage	Bone Marrow Diseases	C15.378.190
Bone Marrow	Megaloblastic precursors in myeloid lineage	Bone Marrow Diseases	C15.378.190
Bone Marrow	Metaphase cells containing chromosomal aberrations	Bone Marrow Diseases	C15.378.190
Bone Marrow	Micronucleated cells	Bone Marrow Diseases	C15.378.190
Bone Marrow	Micronucleated immature erythrocytes	Bone Marrow Diseases	C15.378.190
Bone Marrow	Micronucleated polychromatic erythrocytes	Bone Marrow Diseases	C15.378.190
Bone Marrow	Micronucleus induction	Bone Marrow Diseases	C15.378.190
Bone Marrow	Mitosis	Bone Marrow Diseases	C15.378.190
Bone Marrow	Monocytes	Bone Marrow Diseases	C15.378.190
Bone Marrow	Mononuclear infiltrates	Bone Marrow Diseases	C15.378.190
Bone Marrow	Myeloid cells	Bone Marrow Diseases	C15.378.190
Bone Marrow	Myeloid cells (decrease)	Bone Marrow Diseases	C15.378.190
Bone Marrow	Myeloid cells (increase)	Bone Marrow Diseases	C15.378.190
Bone Marrow	Myeloid depletion	Bone Marrow Diseases	C15.378.190
Bone Marrow	Myeloid left shift	Bone Marrow Diseases	C15.378.190
Bone Marrow	Myeloid precursors	Bone Marrow Diseases	C15.378.190
Bone Marrow	Myeloid/erythroid ratio	Bone Marrow Diseases	C15.378.190
Bone Marrow	Myeloid/Erythroid ratio	Bone Marrow Diseases	C15.378.190
Bone Marrow	Myeloid/Erythroid ratio (increase)	Bone Marrow Diseases	C15.378.190
Bone Marrow	Myelopoiesis (increase)	Bone Marrow Diseases	C15.378.190
Bone Marrow	Necrosis	Bone Marrow Diseases	C15.378.190
Bone Marrow	Neutrophilia	Bone Marrow Diseases	C15.378.190
Bone Marrow	Nucleated cell count	Bone Marrow Diseases	C15.378.190
Bone Marrow	Nucleated cells	Bone Marrow Diseases	C15.378.190
Bone Marrow	Osteogenesis	Bone Marrow Diseases	C15.378.190
Bone Marrow	Pale appearance	Bone Marrow Diseases	C15.378.190
Bone Marrow	Pancytopenia	Bone Marrow Diseases	C15.378.190
Bone Marrow	Phagocytosis	Bone Marrow Diseases	C15.378.190
Bone Marrow	Pigmentation	Bone Marrow Diseases	C15.378.190
Bone Marrow	Polychromatic erythrocytes	Bone Marrow Diseases	C15.378.190
Bone Marrow	Proliferation	Bone Marrow Diseases	C15.378.190
Bone Marrow	Reduction of the bone marrow space in cancellous bones	Bone Marrow Diseases	C15.378.190
Bone Marrow	Replaced by fat	Bone Marrow Diseases	C15.378.190
Bone Marrow	Resorption	Bone Marrow Diseases	C15.378.190
Bone Marrow	RNA Content	Bone Marrow Diseases	C15.378.190
Bone Marrow	Scattered islands of erythroid, myeloid and megakaryocytic cells	Bone Marrow Diseases	C15.378.190
Bone Marrow	Stomatocytes	Hematologic Diseases	C15.378
Bone Marrow	TNC	Bone Marrow Diseases	C15.378.190
Bone Marrow	Total myeloid	Bone Marrow Diseases	C15.378.190
Bone Marrow	Vacuolation	Bone Marrow Diseases	C15.378.190
Bone Marrow	Vacuolation (decrease)	Bone Marrow Diseases	C15.378.190
Bone, Epiphysis	Abnormal	Bone Diseases	C05.116
Bone, Epiphysis	Dystrophy	Bone Diseases	C05.116
Bone, Epiphysis	Fibrosis	Bone Diseases	C05.116
Bone, Epiphysis	Hypertrophy	Bone Diseases	C05.116
Bone, Epiphysis	Necrosis	Osteonecrosis	C23.550.717.732,C05.116.852
Bone, Epiphysis	Thickening	Bone Diseases	C05.116
Bone, Epiphysis	Thinning	Bone Diseases	C05.116
Bone, Growth Plate	Abnormal	Bone Diseases	C05.116
Bone, Growth Plate	Dysplasia	Bone Diseases	C05.116
Bone, Growth Plate	Mitosis	Bone Diseases	C05.116
Bone, Growth Plate	Thickening	Bone Diseases	C05.116
Bone, Growth Plate	Thinning	Bone Diseases	C05.116
Bone, Metaphysis	Necrosis	Osteonecrosis	C23.550.717.732,C05.116.852
Bone, Metaphysis	Thickening	Bone Diseases	C05.116
Bone, Periosteum	Bone remodeling	Bone Diseases	C05.116
Bone, Periosteum	Cell Infiltrates	Bone Diseases	C05.116
Bone, Periosteum	Hyperostosis	Bone Diseases	C05.116
Bone, Periosteum	Inflammation	Osteomyelitis	C01.539.160.495,C05.116.165.495
Bone, Trabecula	Necrosis	Osteonecrosis	C23.550.717.732,C05.116.852
Bone, Trabecula	Thickening	Bone Diseases	C05.116
Brain	Abeta40 brain levels	Brain Diseases	C10.228.140
Brain	Abeta42 brain levels	Brain Diseases	C10.228.140
Brain	Abeta42/Abeta40 ratio	Brain Diseases	C10.228.140
Brain	Abnormal	Brain Diseases	C10.228.140
Brain	Amyloidosis	Brain Diseases	C10.228.140
Brain	Amyloidosis (decrease)	Brain Diseases	C10.228.140
Brain	Brain	Brain Diseases	C10.228.140
Brain	Cell Infiltrates	Meningitis	C10.228.566,C10.228.228.507
Brain	Congestion	Brain Diseases	C10.228.140
Brain	Degeneration	Brain Diseases	C10.228.140
Brain	Dilatation	Brain Diseases	C10.228.140
Brain	Distorted EKG waveform	Brain Diseases	C10.228.140
Brain	EEG abnormalities	Brain Diseases	C10.228.140
Brain	Enlarged	Brain Diseases	C10.228.140
Brain	Erythrocyte extravasation/transudate fluid	Brain Diseases	C10.228.140
Brain	Extramedullary hematopoiesis	Brain Diseases	C10.228.140
Brain	F4/80 positive staining for microglia/macrophages	Brain Diseases	C10.228.140
Brain	Hemorrhage	Cerebral Hemorrhage	C10.228.140.300.535.200,C23.550.414.913.100,C14.907.253.573.200
Brain	Inflammation	Encephalitis	C10.228.228.210.150,C10.228.140.430,C10.228.228.245,C02.182.500
Brain	Inflammation	Inflammation	C23.550.470
Brain	Inflammation	Meningitis	C10.228.566,C10.228.228.507
Brain	Intra-cerebral amyloid A-beta 40	Brain Diseases	C10.228.140
Brain	Intra-cerebral amyloid A-beta 42	Brain Diseases	C10.228.140
Brain	Leukoencephalomalacia	Brain Diseases	C10.228.140
Brain	Lymphocytic/plasmacytic infiltrates	Brain Diseases	C10.228.140
Brain	Lymphosarcoma	Brain Neoplasms	C04.588.614.250.195,C10.228.140.211,C10.551.240.250
Brain	Meningocele	Meningocele	C23.300.707.968,C10.500.680.598,C16.131.666.680.598
Brain	Mononuclear infiltrates	Encephalitis	C10.228.228.210.150,C10.228.140.430,C10.228.228.245,C02.182.500
Brain	Necrosis	Brain Diseases	C10.228.140
Brain	Neuronal vacuolation	Brain Diseases	C10.228.140
Brain	Organ weight	Brain Diseases	C10.228.140
Brain	Phospholipidosis	Brain Diseases	C10.228.140
Brain	Spongiosis	Brain Diseases	C10.228.140
Brain	Swelling	Brain Edema	C10.228.140.187
Brain	Vacuolation	Brain Diseases	C10.228.140
Brain	Vasculature	Brain Diseases	C10.228.140
Brain	Viral infection	Encephalitis, Viral	C02.290,C10.228.228.210.150.300,C02.182.500.300,C10.228.228.245.340
Brain	Weight	Brain Diseases	C10.228.140
Bronchus	Abnormal	Bronchial Diseases	C08.127
Bronchus	Abnormal	Lung Diseases	C08.381
Bronchus	Anti-rhIL-12 antibodies	Lung Diseases	C08.381
Bronchus	Bronchi	Lung Diseases	C08.381
Bronchus	Foamy macrophages	Lung Diseases	C08.381
Bronchus	Hyperplasia	Lung Diseases	C08.381
Bronchus	Inflammation	Bronchitis	C08.127.446,C08.381.495.146,C08.730.099
Bronchus	Neutrophilic infiltrates	Bronchitis	C08.127.446,C08.381.495.146,C08.730.099
Cardiovascular Manifestations	Cardiac activity	Heart Diseases	C14.280
Cardiovascular Manifestations	Cardiac arrest	Heart Arrest	C14.280.383
Cardiovascular Manifestations	Cardiac output	Heart Diseases	C14.280
Cardiovascular Manifestations	Cardiovascular collapse	Cardiovascular Diseases	C14
Cardiovascular Manifestations	Heart force	Heart Diseases	C14.280
Cardiovascular Manifestations	Heart murmur	Heart Murmurs	C23.888.447
Cardiovascular Manifestations	Heart sound	Heart Murmurs	C23.888.447
Cardiovascular Manifestations	Stroke volume	Heart Diseases	C14.280
Cardiovascular Manifestations	Systolic murmurs	Heart Murmurs	C23.888.447
Cardiovascular Manifestations	Visceral blood flow	Cardiovascular Diseases	C14
Cartilage	Abnormal	Cartilage Diseases	C05.182,C17.300.182
Cervix	Abnormal	Uterine Cervical Diseases	C13.351.500.852.593
Cervix	Atrophy	Uterine Cervical Diseases	C13.351.500.852.593
Cervix	Cervix swollen	Uterine Cervical Diseases	C13.351.500.852.593
Cervix	Degeneration	Uterine Cervical Diseases	C13.351.500.852.593
Cervix	Edema	Uterine Cervical Diseases	C13.351.500.852.593
Cervix	Edema	Uterine Cervical Diseases	C13.351.500.852.593
Cervix	Enlarged	Uterine Cervical Diseases	C13.351.500.852.593
Cervix	Histiocytosis	Uterine Cervical Diseases	C13.351.500.852.593
Cervix	Hypotrophy	Uterine Cervical Diseases	C13.351.500.852.593
Cervix	Mucification	Uterine Cervical Diseases	C13.351.500.852.593
Cervix	Polyps	Uterine Cervical Diseases	C13.351.500.852.593
Cervix	Swelling	Edema	C23.888.277
Cervix	Vacuolation	Uterine Cervical Diseases	C13.351.500.852.593
Choroid	Foamy macrophages	Choroid Diseases	C11.941.160
Choroid	Hyperplasia	Choroid Diseases	C11.941.160
Choroid	Inflammation	Choroid Diseases	C11.941.160
Choroid	Mononuclear infiltrates	Inflammation	C23.550.470
Clinical Chemistry	ADP-induced aggregation	Hematologic Diseases	C15.378
Clinical Chemistry	Albumin (decrease)	Hypoalbuminemia	C15.378.147.607.500
Clinical Chemistry	Cholesterol	Lipid Metabolism Disorders	C18.452.584
Clinical Chemistry	Cholesterol (decrease)	Lipid Metabolism Disorders	C18.452.584
Clinical Chemistry	Cholesterol (increase)	Hypercholesterolemia	C18.452.584.500.500.396
Clinical Chemistry	Creatine kinase	Heart Diseases	C14.280
Clinical Chemistry	Creatine kinase (increase)	Heart Diseases	C14.280
Clinical Chemistry	Gamma globulin	Liver Diseases	C06.552
Clinical Chemistry	Gamma glutamyl transferase	Liver Diseases	C06.552
Clinical Chemistry	Gamma glutamyl transferase (decrease)	Liver Diseases	C06.552
Clinical Chemistry	Gamma glutamyl transferase (increase)	Liver Diseases	C06.552
Clinical Chemistry	Glucose	Glucose Metabolism Disorders	C18.452.394
Clinical Chemistry	Glucose (decrease)	Hypoglycemia	C18.452.394.984
Clinical Chemistry	Glucose (increase)	Hyperglycemia	C18.452.394.952
Clinical Chemistry	Glutamate dehydrogenase	Liver Diseases	C06.552
Clinical Chemistry	Glutamate dehydrogenase (increase)	Liver Diseases	C06.552
Clinical Chemistry	KIM 1	Kidney Diseases	C13.351.968.419,C12.777.419
Clinical Chemistry	Triglyceride	Lipid Metabolism Disorders	C18.452.584
Clinical Chemistry	Triglyceride (decrease)	Lipid Metabolism Disorders	C18.452.584
Clinical Chemistry	Triglyceride (increase)	Lipid Metabolism Disorders	C18.452.584
Clinical Signs (General)	Asthenia	Asthenia	C23.888.089
Clinical Signs (General)	Blood temperature	Body Temperature Changes	C23.888.119
Clinical Signs (General)	Body temperature	Body Temperature Changes	C23.888.119
Clinical Signs (General)	Bruising	Contusions	C26.248,C26.974.250
Clinical Signs (General)	Cachexia	Cachexia	C23.888.144.243.963.500.500
Clinical Signs (General)	Coughing	Cough	C23.888.852.293,C08.618.248
Clinical Signs (General)	Cyanosis	Cyanosis	C23.888.248
Clinical Signs (General)	Cyanotic	Cyanosis	C23.888.248
Clinical Signs (General)	Death	Adrenal Gland Diseases	C19.053
Clinical Signs (General)	Death	Death	C23.550.260
Clinical Signs (General)	Debilitated	Asthenia	C23.888.089
Clinical Signs (General)	Declining health	Asthenia	C23.888.089
Clinical Signs (General)	Dehydration	Dehydration	C23.550.274,C18.452.950.179
Clinical Signs (General)	Deterioration	Asthenia	C23.888.089
Clinical Signs (General)	Discolored	Contusions	C26.248,C26.974.250
Clinical Signs (General)	Edema	Edema	C23.888.277
Clinical Signs (General)	Emaciation	Cachexia	C23.888.144.243.963.500.500
Clinical Signs (General)	Extremities pale	Pallor	C23.888.885.500
Clinical Signs (General)	Flushing	Flushing	C23.888.388
Clinical Signs (General)	Food/water consumption (decrease)	Dehydration	C23.550.274,C18.452.950.179
Clinical Signs (General)	Food/water consumption (increase)	Polyphagia
Clinical Signs (General)	Guard hairs ragged	Hair Diseases	C17.800.329
Clinical Signs (General)	Hemorrhage	Hemorrhage	C23.550.414
Clinical Signs (General)	Hemorrhage	Lymphatic Diseases	C15.604
Clinical Signs (General)	Hindfoot	Edema	C23.888.277
Clinical Signs (General)	Hindlimb	Edema	C23.888.277
Clinical Signs (General)	Hindlimb	Nail Diseases	C17.800.529
Clinical Signs (General)	Hindpaw	Edema	C23.888.277
Clinical Signs (General)	Hunched pale thin	Pallor	C23.888.885.500
Clinical Signs (General)	Hyperthermia	Fever	C23.888.119.344
Clinical Signs (General)	Hypothermia	Hypothermia	C23.888.119.565
Clinical Signs (General)	Icteric serum	Jaundice	C23.888.885.375,C23.550.429.500
Clinical Signs (General)	Inability to rise	Asthenia	C23.888.089
Clinical Signs (General)	Inability to support weight	Body Weight	E01.370.600.115.100.160.120,G07.100.100.160.120,G07.700.320.249.314.120,C23.888.144,E05.041.124.160.750
Clinical Signs (General)	Jaundice	Jaundice	C23.888.885.375,C23.550.429.500
Clinical Signs (General)	Ketone bodies	Ketosis	C18.452.076.176.652
Clinical Signs (General)	Lethargy	Lethargy	C10.597.606.441,C23.888.592.604.444,F01.700.470
Clinical Signs (General)	Lip upper swollen	Edema	C23.888.277
Clinical Signs (General)	Mean body temperature	Body Temperature Changes	C23.888.119
Clinical Signs (General)	Mean rectal temperature	Body Temperature Changes	C23.888.119
Clinical Signs (General)	Mucous membrane pale	Pallor	C23.888.885.500
Clinical Signs (General)	Muzzle	Edema	C23.888.277
Clinical Signs (General)	Neck discolored	Edema	C23.888.277
Clinical Signs (General)	Neck swollen	Edema	C23.888.277
Clinical Signs (General)	Neutrophilic infiltrates	Inflammation	C23.550.470
Clinical Signs (General)	Nutritional poor	Malnutrition	C18.654.521
Clinical Signs (General)	Pain response	Pain	G11.561.600.810.444,C23.888.646,F02.830.816.444,C23.888.592.612,C10.597.617
Clinical Signs (General)	Pain response	Pain	G11.561.600.810.444,C23.888.646,F02.830.816.444,C23.888.592.612,C10.597.617
Clinical Signs (General)	Pain upon abdominal palpation	Pain	G11.561.600.810.444,C23.888.646,F02.830.816.444,C23.888.592.612,C10.597.617
Clinical Signs (General)	Pale	Pallor	C23.888.885.500
Clinical Signs (General)	Pale appearance	Pallor	C23.888.885.500
Clinical Signs (General)	Pale face	Pallor	C23.888.885.500
Clinical Signs (General)	Pallor	Pallor	C23.888.885.500
Clinical Signs (General)	Periorbital muzzle swollen	Edema	C23.888.277
Clinical Signs (General)	Periorbital region swollen	Edema	C23.888.277
Clinical Signs (General)	Poor condition	Asthenia	C23.888.089
Clinical Signs (General)	Prone	Asthenia	C23.888.089
Clinical Signs (General)	Prostrate	Asthenia	C23.888.089
Clinical Signs (General)	Prostrate	Fatigue	C23.888.369
Clinical Signs (General)	Recumbancy	Asthenia	C23.888.089
Clinical Signs (General)	Red	Edema	C23.888.277
Clinical Signs (General)	Response slow	Asthenia	C23.888.089
Clinical Signs (General)	Sacral swollen	Edema	C23.888.277
Clinical Signs (General)	Sepsis	Sepsis	C23.550.470.790.500,C01.539.757
Clinical Signs (General)	Shivering	Chills	C23.888.208
Clinical Signs (General)	Stupor	Stupor	C23.888.592.604.359.800.500,C10.597.606.358.800.500
Clinical Signs (General)	Survival rate (decrease)	Death	C23.550.260
Clinical Signs (General)	Swelling	Edema	C23.888.277
Clinical Signs (General)	Temperature (decrease)	Hypothermia	C23.888.119.565
Clinical Signs (General)	Temperature (increase)	Fever	C23.888.119.344
Clinical Signs (General)	Thorax bruising	Contusions	C26.248,C26.974.250
Clinical Signs (General)	Toxicity	Death	C23.550.260
Clinical Signs (General)	Toxicity	Hematologic Diseases	C15.378
Clinical Signs (General)	Vesicles	Blister	C17.800.865.187,C23.300.122
Clinical Signs (General)	Wasting	Asthenia	C23.888.089
Clinical Signs (General)	Water consumption (increase)	Polydipsia	C23.550.759,C23.888.663
Clinical Signs (General)	Weakness	Asthenia	C23.888.089
Clinical Signs (General)	Weakness	Muscle Weakness	C23.550.695,C23.888.592.608.593,C05.651.515,C10.597.613.593
Conjunctiva	Abnormal color	Conjunctival Diseases	C11.187
Conjunctiva	Blanching	Conjunctival Diseases	C11.187
Conjunctiva	Bleeding	Eye Hemorrhage	C11.290,C23.550.414.756,C23.888.307.500
Conjunctiva	Blood vessels injected	Conjunctival Diseases	C11.187
Conjunctiva	Chemosis	Conjunctival Diseases	C11.187
Conjunctiva	Congested	Conjunctival Diseases	C11.187
Conjunctiva	Conjunctiva red	Conjunctival Diseases	C11.187
Conjunctiva	Conjunctiva swollen	Conjunctival Diseases	C11.187
Conjunctiva	Conjunctivitis	Conjunctivitis	C11.187.183
Conjunctiva	Discharge	Conjunctival Diseases	C11.187
Conjunctiva	Discolored	Conjunctival Diseases	C11.187
Conjunctiva	Dry	Keratoconjunctivitis Sicca	C11.496.260.394,C11.204.564.585.630,C11.187.183.394.550
Conjunctiva	Giant cells	Conjunctival Diseases	C11.187
Conjunctiva	Globe dry	Keratoconjunctivitis Sicca	C11.496.260.394,C11.204.564.585.630,C11.187.183.394.550
Conjunctiva	Hyperemia	Conjunctival Diseases	C11.187
Conjunctiva	Hyperplasia	Conjunctival Diseases	C11.187
Conjunctiva	Incision site red swollen	Conjunctival Diseases	C11.187
Conjunctiva	Inflammation	Conjunctivitis	C11.187.183
Conjunctiva	Irritation	Conjunctival Diseases	C11.187
Conjunctiva	Lesion	Conjunctival Diseases	C11.187
Conjunctiva	Mononuclear infiltrates	Conjunctivitis	C11.187.183
Conjunctiva	Red	Conjunctival Diseases	C11.187
Conjunctiva	Swelling	Conjunctival Diseases	C11.187
Conjunctiva	Thinning	Conjunctival Diseases	C11.187
Connective Tissue	Adhesions	Cecal Diseases	C06.405.469.110
Connective Tissue	Adhesions	Heart Diseases	C14.280
Connective Tissue	Adhesions	Intestinal Diseases	C06.405.469
Connective Tissue	Adhesions	Kidney Diseases	C13.351.968.419,C12.777.419
Connective Tissue	Adhesions	Liver Diseases	C06.552
Connective Tissue	Adhesions	Tissue Adhesions	C23.550.355.274.840
Connective Tissue	Fibrin deposits	Tissue Adhesions	C23.550.355.274.840
Connective Tissue	Proliferation	Connective Tissue Diseases	C17.300
Cornea	Cleft	Corneal Diseases	C11.204
Cornea	Cornea	Corneal Diseases	C11.204
Cornea	Cornea iris involvement	Corneal Diseases	C11.204
Cornea	Crystalline deposits	Corneal Diseases	C11.204
Cornea	Damage	Corneal Diseases	C11.204
Cornea	Degeneration	Corneal Diseases	C11.204
Cornea	Deposit	Corneal Diseases	C11.204
Cornea	Dry	Corneal Diseases	C11.204
Cornea	Dull	Corneal Diseases	C11.204
Cornea	Dystrophy	Corneal Diseases	C11.204
Cornea	Edema	Corneal Edema	C11.204.267
Cornea	Epithelial atrophy	Corneal Diseases	C11.204
Cornea	Epithelial damage	Corneal Diseases	C11.204
Cornea	Epithelium sloughing	Corneal Diseases	C11.204
Cornea	Exudate	Keratitis	C11.204.564
Cornea	Flourescein dye uptake	Corneal Diseases	C11.204
Cornea	Hypercellularity	Corneal Diseases	C11.204
Cornea	Inflammation	Keratitis	C11.204.564
Cornea	Irritation	Corneal Diseases	C11.204
Cornea	Keratopathy	Corneal Diseases	C11.204
Cornea	Lesion	Corneal Diseases	C11.204
Cornea	Mineralization	Corneal Diseases	C11.204
Cornea	Mitosis	Corneal Diseases	C11.204
Cornea	Mitosis (increase)	Corneal Diseases	C11.204
Cornea	Neovascularization	Corneal Neovascularization	C11.204.290
Cornea	Opacity	Corneal Opacity	C11.204.299
Cornea	Pigment	Corneal Diseases	C11.204
Cornea	Pigmentation	Corneal Diseases	C11.204
Cornea	Prominent vessels	Corneal Neovascularization	C11.204.290
Cornea	Pustules	Corneal Diseases	C11.204
Cornea	Rough surface	Corneal Diseases	C11.204
Cornea	Thinning	Corneal Diseases	C11.204
Cornea	Ulcer	Corneal Ulcer	C11.204.564.225,C01.539.375.177,C11.294.177
Cornea	Vascularization	Corneal Neovascularization	C11.204.290
Cornea	Vesciulation	Corneal Diseases	C11.204
Diaphragm	Adhesions	Tissue Adhesions	C23.550.355.274.840
Diaphragm	Hemorrhage	Hemorrhage	C23.550.414
Diaphragm	Hernia	Hernia, Diaphragmatic	C23.300.707.500
Diaphragm	Necrosis	Necrosis	C23.550.717,G04.299.139.638
Dosing Site	Bleeding	Hemorrhage	C23.550.414
Dosing Site	Desquamation	Skin Diseases	C17.800
Dosing Site	Discolored	Skin Diseases	C17.800
Dosing Site	Fissure	Skin Diseases	C17.800
Dosing Site	Inflammation	Inflammation	C23.550.470
Dosing Site	Inflammation	Skin Diseases, Vascular	C17.800.862
Dosing Site	Irritation	Skin Diseases	C17.800
Dosing Site	Necrosis	Necrosis	C23.550.717,G04.299.139.638
Dosing Site	Swelling	Skin Diseases	C17.800
Dosing Site	Thickening	Skin Diseases	C17.800
Dosing Site	Ulcer	Skin Ulcer	C17.800.893
Ear	Abnormal	Ear Diseases	C09.218
Ear	Edema	Edema	C23.888.277
Ear	Hemorrhage	Hemorrhage	C23.550.414
Ear	Inflammation	Ear Diseases	C09.218
Ear	Lesion	Ear Diseases	C09.218
Ear	Necrosis	Ear Diseases	C09.218
Ear	Swollen	Edema	C23.888.277
ECG	All electrocardiographic intervals	Arrhythmias, Cardiac	C23.550.073,C14.280.067
ECG	Alteration in T segment wave morphology	Arrhythmias, Cardiac	C23.550.073,C14.280.067
ECG	Amplitude of P wave	Arrhythmias, Cardiac	C23.550.073,C14.280.067
ECG	Arrhythmia	Arrhythmias, Cardiac	C23.550.073,C14.280.067
ECG	Beat-to-beat alternans	Arrhythmias, Cardiac	C23.550.073,C14.280.067
ECG	Biphasic T-wave amplitude	Arrhythmias, Cardiac	C23.550.073,C14.280.067
ECG	Block	Heart Block	C23.550.073.425,C14.280.067.558
ECG	Bundle branch block	Bundle-Branch Block	C14.280.067.558.323,C23.550.073.425.100
ECG	Cardiac arrhythmias	Arrhythmias, Cardiac	C23.550.073,C14.280.067
ECG	Cardiac asystole	Arrhythmias, Cardiac	C23.550.073,C14.280.067
ECG	Cardiac contractility	Heart Diseases	C14.280
ECG	Cardiac contractility (increase)	Heart Diseases	C14.280
ECG	Cardiac depolarization	Arrhythmias, Cardiac	C23.550.073,C14.280.067
ECG	Cardiac repolarisation	Heart Diseases	C14.280
ECG	Cardiopulmonary parameters	Heart Diseases	C14.280
ECG	Contractile force	Heart Diseases	C14.280
ECG	Contractility	Heart Diseases	C14.280
ECG	Dysrhythmia	Arrhythmias, Cardiac	C23.550.073,C14.280.067
ECG	ECG changes	Arrhythmias, Cardiac	C23.550.073,C14.280.067
ECG	ECG evaluation	Arrhythmias, Cardiac	C23.550.073,C14.280.067
ECG	ECG R-height	Arrhythmias, Cardiac	C23.550.073,C14.280.067
ECG	ECG RR interval	Arrhythmias, Cardiac	C23.550.073,C14.280.067
ECG	ECG T wave height	Arrhythmias, Cardiac	C23.550.073,C14.280.067
ECG	Fibrillation	Ventricular Fibrillation	C14.280.067.922,C23.550.073.922
ECG	Intra-atria conductivity (decreased)	Arrhythmias, Cardiac	C23.550.073,C14.280.067
ECG	Intraventricular conductivity decreased	Heart Block	C23.550.073.425,C14.280.067.558
ECG	Left bundle branch block	Bundle-Branch Block	C14.280.067.558.323,C23.550.073.425.100
ECG	Left ventricular end diastolic pressure	Heart Diseases	C14.280
ECG	Left ventricular systolic pressure	Heart Diseases	C14.280
ECG	Monophasic action potential duration	Heart Diseases	C14.280
ECG	Myocardial activity	Heart Diseases	C14.280
ECG	Myocardial contractility	Heart Diseases	C14.280
ECG	Myocardial degeneration	Heart Diseases	C14.280
ECG	Myocardial depression	Heart Diseases	C14.280
ECG	Notching of the P wave	Arrhythmias, Cardiac	C23.550.073,C14.280.067
ECG	P T waves fusion	Arrhythmias, Cardiac	C23.550.073,C14.280.067
ECG	P wave	Arrhythmias, Cardiac	C23.550.073,C14.280.067
ECG	P wave amplitude	Arrhythmias, Cardiac	C23.550.073,C14.280.067
ECG	P wave duration	Arrhythmias, Cardiac	C23.550.073,C14.280.067
ECG	P wave height	Arrhythmias, Cardiac	C23.550.073,C14.280.067
ECG	P wave width	Arrhythmias, Cardiac	C23.550.073,C14.280.067
ECG	Polarity of the P wave	Arrhythmias, Cardiac	C23.550.073,C14.280.067
ECG	Polarity or amplitude of T-wave	Arrhythmias, Cardiac	C23.550.073,C14.280.067
ECG	PQ interval	Arrhythmias, Cardiac	C23.550.073,C14.280.067
ECG	PR interval	Arrhythmias, Cardiac	C23.550.073,C14.280.067
ECG	PRQ interval	Arrhythmias, Cardiac	C23.550.073,C14.280.067
ECG	QA interval	Arrhythmias, Cardiac	C23.550.073,C14.280.067
ECG	QRS amplitude	Arrhythmias, Cardiac	C23.550.073,C14.280.067
ECG	QRS- and QT-intervals	Arrhythmias, Cardiac	C23.550.073,C14.280.067
ECG	QRS complex	Arrhythmias, Cardiac	C23.550.073,C14.280.067
ECG	QRS configuration	Arrhythmias, Cardiac	C23.550.073,C14.280.067
ECG	QRS interval	Arrhythmias, Cardiac	C23.550.073,C14.280.067
ECG	QRS waves	Heart Diseases	C14.280
ECG	QRS width	Arrhythmias, Cardiac	C23.550.073,C14.280.067
ECG	QT interval	QT INTERVAL, VARIATION IN
ECG	QT/QTc interval	QT INTERVAL, VARIATION IN
ECG	QTc interval	QT INTERVAL, VARIATION IN
ECG	QTCD	QT INTERVAL, VARIATION IN
ECG	QTcF	QT INTERVAL, VARIATION IN
ECG	QTcQ	QT INTERVAL, VARIATION IN
ECG	QTcV interval	QT INTERVAL, VARIATION IN
ECG	R wave amplitude	Arrhythmias, Cardiac	C23.550.073,C14.280.067
ECG	R wave height	Arrhythmias, Cardiac	C23.550.073,C14.280.067
ECG	RR interval	Arrhythmias, Cardiac	C23.550.073,C14.280.067
ECG	RT	Arrhythmias, Cardiac	C23.550.073,C14.280.067
ECG	S wave amplitude	Arrhythmias, Cardiac	C23.550.073,C14.280.067
ECG	Slurring into the T-wave	Arrhythmias, Cardiac	C23.550.073,C14.280.067
ECG	ST segment	Arrhythmias, Cardiac	C23.550.073,C14.280.067
ECG	ST slurring	Arrhythmias, Cardiac	C23.550.073,C14.280.067
ECG	T wave affected	Arrhythmias, Cardiac	C23.550.073,C14.280.067
ECG	T wave amplitude	Arrhythmias, Cardiac	C23.550.073,C14.280.067
ECG	T wave height	Arrhythmias, Cardiac	C23.550.073,C14.280.067
ECG	T wave inversion	Arrhythmias, Cardiac	C23.550.073,C14.280.067
ECG	T wave morphology	Arrhythmias, Cardiac	C23.550.073,C14.280.067
ECG	T-wave height	Arrhythmias, Cardiac	C23.550.073,C14.280.067
ECG	T-wave morphology	Arrhythmias, Cardiac	C23.550.073,C14.280.067
ECG	Unifocal ventricular ectopic beats	Arrhythmias, Cardiac	C23.550.073,C14.280.067
ECG	Ventricular bigeminy	Arrhythmias, Cardiac	C23.550.073,C14.280.067
ECG	Ventricular contractility	Heart Diseases	C14.280
ECG	Ventricular contractions premature	Arrhythmias, Cardiac	C23.550.073,C14.280.067
ECG	Ventricular extrasystoles	Arrhythmias, Cardiac	C23.550.073,C14.280.067
Electrolytes	Calcium	Calcium Metabolism Disorders	C18.452.174
Electrolytes	Calcium (decrease)	Calcium Metabolism Disorders	C18.452.174
Electrolytes	Calcium (increase)	Calcium Metabolism Disorders	C18.452.174
Electrolytes	Electrolytes	Water-Electrolyte Imbalance	C18.452.950
Electrolytes	Osmolarity	Water-Electrolyte Imbalance	C18.452.950
Electrolytes	Phosphorus	Water-Electrolyte Imbalance	C18.452.950
Electrolytes	Phosphorus (decrease)	Hypophosphatemia	C18.452.750.400
Electrolytes	Phosphorus (increase)	Hyperphosphatemia	C18.452.750.199
Electrolytes	Potassium	Water-Electrolyte Imbalance	C18.452.950
Electrolytes	Potassium (decrease)	Hypokalemia	C18.452.950.565
Electrolytes	Potassium (increase)	Hyperkalemia	C18.452.950.396
Electrolytes	Sodium	Water-Electrolyte Imbalance	C18.452.950
Electrolytes	Sodium/potassium ratio	Water-Electrolyte Imbalance	C18.452.950
Embolism	Embolism	Pulmonary Embolism	C14.907.355.350.700,C08.381.746
Endometrium	Asynchrony	Uterine Diseases	C13.351.500.852
Endometrium	Atrophy	Uterine Diseases	C13.351.500.852
Endometrium	Cyst	Uterine Diseases	C13.351.500.852
Endometrium	Density (increase)	Uterine Diseases	C13.351.500.852
Endometrium	Endometrial morphology consistent with diestrus	Menstruation Disturbances	C23.550.568
Endometrium	Hyperplasia	Uterine Diseases	C13.351.500.852
Endometrium	Mucification	Uterine Diseases	C13.351.500.852
Epididymis	Abnormal	Testicular Diseases	C19.391.829,C12.294.829
Epididymis	Abscess	Testicular Diseases	C19.391.829,C12.294.829
Epididymis	Apoptosis	Testicular Diseases	C19.391.829,C12.294.829
Epididymis	Atrophy	Testicular Diseases	C19.391.829,C12.294.829
Epididymis	Cell debris	Testicular Diseases	C19.391.829,C12.294.829
Epididymis	Contracted	Testicular Diseases	C19.391.829,C12.294.829
Epididymis	Degeneration	Testicular Diseases	C19.391.829,C12.294.829
Epididymis	Dilatation	Testicular Diseases	C19.391.829,C12.294.829
Epididymis	Edema	Testicular Diseases	C19.391.829,C12.294.829
Epididymis	Ejaculation	Male Urogenital Diseases	C12
Epididymis	Enlarged	Testicular Diseases	C19.391.829,C12.294.829
Epididymis	Epididymis	Testicular Diseases	C19.391.829,C12.294.829
Epididymis	Epithelial changes	Testicular Diseases	C19.391.829,C12.294.829
Epididymis	Foamy macrophages	Testicular Diseases	C19.391.829,C12.294.829
Epididymis	Granuloma	Testicular Diseases	C19.391.829,C12.294.829
Epididymis	Hemorrhage	Testicular Diseases	C19.391.829,C12.294.829
Epididymis	Hyperplasia	Testicular Diseases	C19.391.829,C12.294.829
Epididymis	Hyperspermia	Testicular Diseases	C19.391.829,C12.294.829
Epididymis	Immaturity	Testicular Diseases	C19.391.829,C12.294.829
Epididymis	Inflammation	Epididymitis	C12.294.199
Epididymis	Mitosis (increase)	Testicular Diseases	C19.391.829,C12.294.829
Epididymis	Mixed cell infiltrates	Epididymitis	C12.294.199
Epididymis	Mononuclear infiltrates	Epididymitis	C12.294.199
Epididymis	Necrosis	Testicular Diseases	C19.391.829,C12.294.829
Epididymis	Neutrophilic infiltrates	Epididymitis	C12.294.199
Epididymis	Organ weight	Epididymitis	C12.294.199
Epididymis	Peri-epididymal white fat tissue	Testicular Diseases	C19.391.829,C12.294.829
Epididymis	Phospholipidosis	Testicular Diseases	C19.391.829,C12.294.829
Epididymis	Size	Testicular Diseases	C19.391.829,C12.294.829
Epididymis	Size (decrease)	Testicular Diseases	C19.391.829,C12.294.829
Epididymis	Sloughing	Testicular Diseases	C19.391.829,C12.294.829
Epididymis	Small	Testicular Diseases	C19.391.829,C12.294.829
Epididymis	Vacuolation	Testicular Diseases	C19.391.829,C12.294.829
Erythrocytes	% nucleated RBCs	Hematologic Diseases	C15.378
Erythrocytes	Abnormal	Hematologic Diseases	C15.378
Erythrocytes	Abnormal erythrocytes	Hematologic Diseases	C15.378
Erythrocytes	Acanthocytes	Hematologic Diseases	C15.378
Erythrocytes	Anemia	Anemia	C15.378.071
Erythrocytes	Anemia	Hematologic Diseases	C15.378
Erythrocytes	Anisocytosis	Hematologic Diseases	C15.378
Erythrocytes	Arterial blood	Acid-Base Imbalance	C18.452.076
Erythrocytes	Burr cells	Hematologic Diseases	C15.378
Erythrocytes	Circulating	Hematologic Diseases	C15.378
Erythrocytes	Count	Hematologic Diseases	C15.378
Erythrocytes	Crenated	Hematologic Diseases	C15.378
Erythrocytes	Eccentrocytes	Hematologic Diseases	C15.378
Erythrocytes	Eosinophils	Hematologic Diseases	C15.378
Erythrocytes	Erythrocytes	Hematologic Diseases	C15.378
Erythrocytes	Fragility	Hematologic Diseases	C15.378
Erythrocytes	Fragmentation	Hematologic Diseases	C15.378
Erythrocytes	Granulation of neutrophilic precursors	Hematologic Diseases	C15.378
Erythrocytes	Granulocytic precursors	Hematologic Diseases	C15.378
Erythrocytes	Hematocrit	Hematologic Diseases	C15.378
Erythrocytes	Hemoglobin	Hematologic Diseases	C15.378
Erythrocytes	Hypocellularity	Hematologic Diseases	C15.378
Erythrocytes	Hypochromasia	Hematologic Diseases	C15.378
Erythrocytes	Mean corpuscular hemoglobin	Hematologic Diseases	C15.378
Erythrocytes	Mean corpuscular volume	Hematologic Diseases	C15.378
Erythrocytes	Mean corpuscular volume (decrease)	Hematologic Diseases	C15.378
Erythrocytes	Microcytosis	Hematologic Diseases	C15.378
Erythrocytes	Micronucleated polychromatic erythrocytes	Hematologic Diseases	C15.378
Erythrocytes	Microspherocytes	Hematologic Diseases	C15.378
Erythrocytes	Microspherocytosis	Hematologic Diseases	C15.378
Erythrocytes	Morphology	Hematologic Diseases	C15.378
Erythrocytes	Oxidative injury to erythrocytes	Hematologic Diseases	C15.378
Erythrocytes	Packed cell volume	Hematologic Diseases	C15.378
Erythrocytes	Poikilocytosis	Hematologic Diseases	C15.378
Erythrocytes	Polychromatic erythrocytes	Hematologic Diseases	C15.378
Erythrocytes	RBC distribution width	Hematologic Diseases	C15.378
Erythrocytes	Red blood cell parameters	Hematologic Diseases	C15.378
Erythrocytes	Red cell count	Hematologic Diseases	C15.378
Erythrocytes	Red large cell ratio	Hematologic Diseases	C15.378
Erythrocytes	Schistocytes	Hematologic Diseases	C15.378
Erythrocytes	Spherocytes	Hematologic Diseases	C15.378
Erythrocytes	Spiculation	Hematologic Diseases	C15.378
Erythrocytes	Stomatocytes	Hematologic Diseases	C15.378
Esophagus	Abnormal	Esophageal Diseases	C06.405.117
Esophagus	Atrophy	Esophageal Diseases	C06.405.117
Esophagus	Cornification (decrease)	Esophageal Diseases	C06.405.117
Esophagus	Depletion	Esophageal Diseases	C06.405.117
Esophagus	Erosion	Esophagitis	C06.405.205.663,C06.405.117.620
Esophagus	Hemorrhage	Esophageal Diseases	C06.405.117
Esophagus	Hyperkeratosis	Esophageal Diseases	C06.405.117
Esophagus	Inflammation	Esophagitis	C06.405.205.663,C06.405.117.620
Esophagus	Keratinization	Esophageal Diseases	C06.405.117
Esophagus	Mononuclear infiltrates	Esophagitis	C06.405.205.663,C06.405.117.620
Esophagus	Necrosis	Esophageal Diseases	C06.405.117
Esophagus	Neutrophilic infiltrates	Esophagitis	C06.405.205.663,C06.405.117.620
Esophagus	Ulcer	Esophagitis	C06.405.205.663,C06.405.117.620
Esophagus	Vacuolation	Esophageal Diseases	C06.405.117
Eye	Abnormal	Eye Diseases	C11
Eye	Abnormal color	Eye Diseases	C11
Eye	Abnormal fluid	Eye Diseases	C11
Eye	Abnormal material	Eye Diseases	C11
Eye	Abnormal shape	Eye Diseases	C11
Eye	Anterior chamber cell infiltration	Eye Diseases	C11
Eye	Atonia	Eye Diseases	C11
Eye	Atrophy	Eye Diseases	C11
Eye	Bleeding	Eye Hemorrhage	C11.290,C23.550.414.756,C23.888.307.500
Eye	Bleeding	Hemorrhage	C23.550.414
Eye	Blepharospasm	Blepharospasm	C11.338.250
Eye	Cell infiltrates	Eye Diseases	C11
Eye	Cell Infiltrates	Eye Diseases	C11
Eye	Changes	Eye Diseases	C11
Eye	Cloudy	Eye Diseases	C11
Eye	Congested	Eye Diseases	C11
Eye	Congestion	Eye Diseases	C11
Eye	Damage	Eye Diseases	C11
Eye	Dark	Eye Diseases	C11
Eye	Degeneration	Eye Diseases	C11
Eye	Deposits	Eye Diseases	C11
Eye	Dilatation	Eye Diseases	C11
Eye	Dilated	Mydriasis	C11.710.570
Eye	Discharge	Eye Diseases	C11
Eye	Discolored	Eye Diseases	C11
Eye	Edema	Eye Diseases	C11
Eye	Edema	Papilledema	C11.640.710,C10.292.700.900
Eye	Enlarged	Eye Diseases	C11
Eye	Enophthalamus	Eye Diseases	C11
Eye	Eosinophilia	Eye Diseases	C11
Eye	Episcleral congestion of the external ocular structures	Eye Diseases	C11
Eye	Epithelial erosions	Eye Diseases	C11
Eye	Erosion	Eye Diseases	C11
Eye	Exophtalmos	Exophthalmos	C11.675.349
Eye	Fibrosis	Eye Diseases	C11
Eye	Foamy macrophages	Eye Diseases	C11
Eye	Glassy	Eye Diseases	C11
Eye	Granuloma	Eye Diseases	C11
Eye	Hemorrhage	Eye Hemorrhage	C11.290,C23.550.414.756,C23.888.307.500
Eye	Hypercellularity	Eye Diseases	C11
Eye	Hyperemia	Eye Diseases	C11
Eye	Hypertrophy	Eye Diseases	C11
Eye	Hypoplasia	Eye Diseases	C11
Eye	Inflammation	Eye Diseases	C11
Eye	Injection	Eye Diseases	C11
Eye	Intraocular pressure	Eye Diseases	C11
Eye	Irritation	Eye Diseases	C11
Eye	Lesion	Eye Diseases	C11
Eye	Lymphocytic infiltrates	Eye Diseases	C11
Eye	Macrophages	Eye Diseases	C11
Eye	Microphthalmia	Microphthalmos	C16.131.384.666,C11.250.566
Eye	Mineralization	Eye Diseases	C11
Eye	Miosis	Eye Diseases	C11
Eye	Miosis	Miosis	C23.888.592.708.362,C10.597.690.362,C11.710.528
Eye	Mitosis	Eye Diseases	C11
Eye	Mononuclear infiltrates	Eye Diseases	C11
Eye	Mydriasis	Mydriasis	C11.710.570
Eye	Necrosis	Eye Diseases	C11
Eye	Neutrophilic infiltrates	Eye Diseases	C11
Eye	Nodules	Eye Diseases	C11
Eye	Nystagmus	Nystagmus, Pathologic	C11.590.400,C10.292.562.675
Eye	Ocular opacity	Eye Diseases	C11
Eye	Opacity	Eye Diseases	C11
Eye	Optic disc papilledema	Papilledema	C11.640.710,C10.292.700.900
Eye	Palpebral closure	Blepharoptosis	C11.338.204
Eye	Papillary light response	Pupil Disorders	C11.710,C23.888.592.708,C10.597.690
Eye	Partially closed	Blepharoptosis	C11.338.204
Eye	Pathology	Eye Diseases	C11
Eye	Prominent vessels	Eye Diseases	C11
Eye	Protruding	Eye Diseases	C11
Eye	Ptosis	Blepharoptosis	C11.338.204
Eye	Pupil	Pupil Disorders	C11.710,C23.888.592.708,C10.597.690
Eye	Pupil response	Miosis	C23.888.592.708.362,C10.597.690.362,C11.710.528
Eye	Pupil response	Pupil Disorders	C11.710,C23.888.592.708,C10.597.690
Eye	Red	Conjunctival Diseases	C11.187
Eye	Red	Eye Diseases	C11
Eye	Redness	Eye Diseases	C11
Eye	Reflective foci in anterior chamber	Eye Diseases	C11
Eye	Reflex loss	Pupil Disorders	C11.710,C23.888.592.708,C10.597.690
Eye	Scar	Eye Diseases	C11
Eye	Sclera cartilaginous metaplasia	Eye Diseases	C11
Eye	Sclera dosing site	Eye Diseases	C11
Eye	Sloughing	Eye Diseases	C11
Eye	Squinting	Eye Diseases	C11
Eye	Staining	Eye Diseases	C11
Eye	Sunken	Eye Diseases	C11
Eye	Swelling	Eye Diseases	C11
Eye	Tapetal reflectivity	Eye Diseases	C11
Eye	Tapetum discolored pigment	Eye Diseases	C11
Eye	Test material	Eye Diseases	C11
Eye	Thinning	Eye Diseases	C11
Eye	Tumor	Eye Diseases	C11
Eye	Ulcer	Eye Diseases	C11
Eye	Uveitis anterior	Uveitis, Anterior	C11.941.879.780.880
Eye	Vacuolation	Eye Diseases	C11
Eye	Vascularization	Corneal Neovascularization	C11.204.290
Eye	Vasculature	Eye Diseases	C11
Eye	Vitreal cells red	Eye Diseases	C11
Eye	Vitreous cellular infiltration	Eye Diseases	C11
Eye	Vitreous cloudy	Eye Diseases	C11
Eye	Vitreous floater	Eye Diseases	C11
Eye	Vitreous hemorrhage	Vitreous Hemorrhage	C11.290.960,C23.550.414.756.887
Eye	Vitreous liquid	Eye Diseases	C11
Eye	Vitreous pigment	Eye Diseases	C11
Eye	Wide open	Eye Diseases	C11
Eyelid	Blinking	Eyelid Diseases	C11.338
Eyelid	Blinking exaggerated	Eyelid Diseases	C11.338
Eyelid	Blinking reflex loss	Eyelid Diseases	C11.338
Eyelid	Closed	Eyelid Diseases	C11.338
Eyelid	Eversion	Eyelid Diseases	C11.338
Eyelid	Eyelids	Conjunctival Diseases	C11.187
Eyelid	Eyelids open	Eyelid Diseases	C11.338
Eyelid	Granuloma	Eyelid Diseases	C11.338
Eyelid	Lesion	Eyelid Diseases	C11.338
Eyelid	Nictitating glands raised	Eyelid Diseases	C11.338
Eyelid	Nictitating membrance appearance	Eyelid Diseases	C11.338
Eyelid	Nictitating membrane relaxed	Eyelid Diseases	C11.338
Eyelid	Nictitating membrane swollen	Eyelid Diseases	C11.338
Eyelid	Prolapse	Conjunctival Diseases	C11.187
Eyelid	Prominent	Eyelid Diseases	C11.338
Eyelid	Swollen	Eyelid Diseases	C11.338
Fat	Abscess	Abscess	C23.550.470.756.100,C01.539.830.025
Fat	Adipocytes (increase)	Obesity	C23.888.144.699.500,C18.654.726.500,G07.100.100.160.120.699.500,E01.370.600.115.100.160.120.699.500
Fat	Atrophy	Atrophy	C23.300.070
Fat	Cell infiltrates	Inflammation	C23.550.470
Fat	Edema	Edema	C23.888.277
Fat	Edema	Edema	C23.888.277
Fat	Eosinophilia	Eosinophilia	C15.378.553.231
Fat	Fibrosarcoma	Fibrosarcoma	C04.557.450.795.350,C04.557.450.565.590.350
Fat	Hemorrhage	Hemorrhage	C23.550.414
Fat	Hypercellularity	Hyperplasia	C23.550.444
Fat	Hypertrophy	Hypertrophy	C23.300.775
Fat	Inflammation	Inflammation	C23.550.470
Fat	Lipidosis	Lipidoses	C18.452.584.687,C16.320.565.398.641,C18.452.648.398.641
Fat	Mononuclear infiltrates	Inflammation	C23.550.470
Fat	Necrosis	Necrosis	C23.550.717,G04.299.139.638
Fetus	Abnormal	Congenital Abnormalities	C16.131
Fetus	Abnormal	Fetal Diseases	C13.703.277,C16.300
Fetus	Abnormal	Infant, Newborn, Diseases	C16.614
Fetus	Abnormal	Mouth Abnormalities	C07.650.525,C07.465.525,C16.131.850.525
Fetus	Abnormality	Fetal Diseases	C13.703.277,C16.300
Fetus	Anasarca	Fetal Diseases	C13.703.277,C16.300
Fetus	Anasarca/Malformation	Mouth Abnormalities	C07.650.525,C07.465.525,C16.131.850.525
Fetus	Anopthalmia	Anophthalmos	C11.250.080,C16.131.384.159
Fetus	Cannibalism pups	Infant, Newborn, Diseases	C16.614
Fetus	Cephalocele	Encephalocele	C10.500.680.488,C23.300.707.186,C16.131.666.680.488
Fetus	Cleft palate	Cleft Palate	C07.320.440.185,C05.500.460.185,C07.465.525.185,C07.650.500.460.185,C16.131.621.207.540.460.185,C05.660.207.540.460.185,C07.650.525.185,C16.131.850.500.460.185,C16.131.850.525.185
Fetus	Count	Fetal Diseases	C13.703.277,C16.300
Fetus	Death	Death	C23.550.260
Fetus	Death	Fetal Death	C23.550.260.585,C13.703.223
Fetus	Delayed pinna detachment	Fetal Diseases	C13.703.277,C16.300
Fetus	Developmental retardation	Fetal Diseases	C13.703.277,C16.300
Fetus	Dilatation	Fetal Diseases	C13.703.277,C16.300
Fetus	Distension	Fetal Diseases	C13.703.277,C16.300
Fetus	Distension - Bladder	Fetal Diseases	C13.703.277,C16.300
Fetus	Domed head	Fetal Diseases	C13.703.277,C16.300
Fetus	Edema	Fetal Diseases	C13.703.277,C16.300
Fetus	Edema	Fetal Diseases	C13.703.277,C16.300
Fetus	Embryo death	Fetal Death	C23.550.260.585,C13.703.223
Fetus	Enlarged	Fetal Diseases	C13.703.277,C16.300
Fetus	Fetal loss	Fetal Death	C23.550.260.585,C13.703.223
Fetus	Fetal tissue under cage	Fetal Diseases	C13.703.277,C16.300
Fetus	Fetus abnormality	Fetal Diseases	C13.703.277,C16.300
Fetus	Fetus viability	Fetal Death	C23.550.260.585,C13.703.223
Fetus	Gastroschisis	Gastroschisis	C05.660.417,C16.131.621.417,C23.300.707.374.500
Fetus	Hernia	Fetal Diseases	C13.703.277,C16.300
Fetus	Hydrocephaly	Hydrocephalus	C10.228.140.602,C10.228.140.631.450
Fetus	Hydroureter	Fetal Diseases	C13.703.277,C16.300
Fetus	Hyperflexion	Fetal Diseases	C13.703.277,C16.300
Fetus	Hypoflexion	Fetal Diseases	C13.703.277,C16.300
Fetus	Left umbilical artery	Fetal Diseases	C13.703.277,C16.300
Fetus	Lesion	Fetal Diseases	C13.703.277,C16.300
Fetus	Litter delivery	Infant, Newborn, Diseases	C16.614
Fetus	Litter loss	Infant, Newborn, Diseases	C16.614
Fetus	Litter resorption	Fetal Resorption	C13.703.223.300,C23.550.260.585.260
Fetus	Litter size	Infant, Newborn, Diseases	C16.614
Fetus	Malformation	Congenital Abnormalities	C16.131
Fetus	Medially rotated hindlimbs	Fetal Diseases	C13.703.277,C16.300
Fetus	Micromelia	Fetal Diseases	C13.703.277,C16.300
Fetus	Microphthalmia	Microphthalmos	C16.131.384.666,C11.250.566
Fetus	Narrowing	Fetal Diseases	C13.703.277,C16.300
Fetus	Number cycling	Fetal Diseases	C13.703.277,C16.300
Fetus	Number embryonic resorptions	Fetal Diseases	C13.703.277,C16.300
Fetus	Number live fetuses	Fetal Diseases	C13.703.277,C16.300
Fetus	Number live fetuses	Infant, Newborn, Diseases	C16.614
Fetus	Number pups	Infant, Newborn, Diseases	C16.614
Fetus	Offspring death	Fetal Death	C23.550.260.585,C13.703.223
Fetus	Offspring viability	Fetal Death	C23.550.260.585,C13.703.223
Fetus	Omphalocele	Fetal Diseases	C13.703.277,C16.300
Fetus	Papilla	Fetal Diseases	C13.703.277,C16.300
Fetus	Perinatal death	Fetal Death	C23.550.260.585,C13.703.223
Fetus	Polyhydramnios	Polyhydramnios	C13.703.610
Fetus	Postimplantation loss	Infertility	C12.294.365,C13.351.500.365
Fetus	Preimplantation loss	Infertility	C12.294.365,C13.351.500.365
Fetus	Prenatal death	Fetal Death	C23.550.260.585,C13.703.223
Fetus	Pre-weaning F1 pups	Infant, Newborn, Diseases	C16.614
Fetus	Pup mortality	Infant, Newborn, Diseases	C16.614
Fetus	Pup survival	Infant, Newborn, Diseases	C16.614
Fetus	Resorption	Fetal Resorption	C13.703.223.300,C23.550.260.585.260
Fetus	Retroesophageal subclavian	Fetal Diseases	C13.703.277,C16.300
Fetus	Runt of fetuses	Fetal Diseases	C13.703.277,C16.300
Fetus	Small	Fetal Diseases	C13.703.277,C16.300
Fetus	Stillborn	Fetal Death	C23.550.260.585,C13.703.223
Fetus	Umbilical hernia	Fetal Diseases	C13.703.277,C16.300
Fetus	Ventricular septal defect	Congenital Abnormalities	C16.131
Fetus	Viability	Fetal Death	C23.550.260.585,C13.703.223
Fetus	Viability	Fetal Diseases	C13.703.277,C16.300
Fetus	Viable embryos per pregnancy	Fetal Diseases	C13.703.277,C16.300
Fetus	Viable litters (decrease)	Infant, Newborn, Diseases	C16.614
Fetus	Visceral variations	Fetal Diseases	C13.703.277,C16.300
Fur	Alopecia	Alopecia	C17.800.329.937.122,C23.300.035
Fur	Cage bottom	Hair Diseases	C17.800.329
Fur	Changes	Hair Diseases	C17.800.329
Fur	Discharge	Hair Diseases	C17.800.329
Fur	Discolored	Hair Diseases	C17.800.329
Fur	Erect	Hair Diseases	C17.800.329
Fur	Fur	Hair Diseases	C17.800.329
Fur	Oily	Hair Diseases	C17.800.329
Fur	Rough	Hair Diseases	C17.800.329
Fur	Staining	Hair Diseases	C17.800.329
Gallbladder	Abnormal	Gallbladder Diseases	C06.130.564
Gallbladder	Bile abnormality	Bile Duct Diseases	C06.130.120
Gallbladder	Congestion	Gallbladder Diseases	C06.130.564
Gallbladder	Content	Gallbladder Diseases	C06.130.564
Gallbladder	Degeneration	Gallbladder Diseases	C06.130.564
Gallbladder	Dilatation	Gallbladder Diseases	C06.130.564
Gallbladder	Edema	Gallbladder Diseases	C06.130.564
Gallbladder	Edema	Gallbladder Diseases	C06.130.564
Gallbladder	Enlarged	Gallbladder Diseases	C06.130.564
Gallbladder	Erosion	Gallbladder Diseases	C06.130.564
Gallbladder	Erythrocyte extravasation	Gallbladder Diseases	C06.130.564
Gallbladder	Fibrosis	Gallbladder Diseases	C06.130.564
Gallbladder	Granular bile	Gallbladder Diseases	C06.130.564
Gallbladder	Hemorrhage	Gallbladder Diseases	C06.130.564
Gallbladder	Hyperplasia	Gallbladder Diseases	C06.130.564
Gallbladder	Hypertrophy	Gallbladder Diseases	C06.130.564
Gallbladder	Inflammation	Cholecystitis	C06.130.564.263
Gallbladder	Lesion	Gallbladder Diseases	C06.130.564
Gallbladder	Lipid content	Gallbladder Diseases	C06.130.564
Gallbladder	Lymphocytic/macrophages infiltrates	Gallbladder Diseases	C06.130.564
Gallbladder	Lymphocytic/neutrophilic/macrophages infiltrates	Gallbladder Diseases	C06.130.564
Gallbladder	Mitosis (increase)	Gallbladder Diseases	C06.130.564
Gallbladder	Mononuclear infiltrates	Cholecystitis	C06.130.564.263
Gallbladder	Necrosis	Gallbladder Diseases	C06.130.564
Gallbladder	Neutrophilic infiltrates	Cholecystitis	C06.130.564.263
Gallbladder	Not identifiable	Gallbladder Diseases	C06.130.564
Gallbladder	Pericholangitis	Gallbladder Diseases	C06.130.564
Gallbladder	Pigmentation	Gallbladder Diseases	C06.130.564
Gallbladder	Prominence	Gallbladder Diseases	C06.130.564
Gallbladder	Redness	Gallbladder Diseases	C06.130.564
Gallbladder	Regeneration	Gallbladder Diseases	C06.130.564
Gallbladder	Small	Gallbladder Diseases	C06.130.564
Gallbladder	Thickening	Gallbladder Diseases	C06.130.564
Gallbladder	Ulcer	Gallbladder Diseases	C06.130.564
Gallbladder	Vacuolation	Gallbladder Diseases	C06.130.564
GastroIntestinal	Abnormal	Colonic Diseases	C06.405.469.158
GastroIntestinal	Abnormal	Gastrointestinal Diseases	C06.405
GastroIntestinal	Abnormal	Stomach Diseases	C06.405.748
GastroIntestinal	Abscess	Gastrointestinal Diseases	C06.405
GastroIntestinal	Acanthosis	Gastrointestinal Diseases	C06.405
GastroIntestinal	Alkaline phosphatase	Intestinal Diseases	C06.405.469
GastroIntestinal	Apoptosis	Gastrointestinal Diseases	C06.405
GastroIntestinal	Area	Gastrointestinal Diseases	C06.405
GastroIntestinal	Atrophy	Gastrointestinal Diseases	C06.405
GastroIntestinal	Bacterial infection	Bacterial Infections	C01.252
GastroIntestinal	Basophilia	Gastrointestinal Diseases	C06.405
GastroIntestinal	Bloating	Dyspepsia	C23.888.821.236
GastroIntestinal	Bowel control loss	Gastrointestinal Diseases	C06.405
GastroIntestinal	Congestion	Gastrointestinal Diseases	C06.405
GastroIntestinal	Congestion	Gastrointestinal Hemorrhage	C06.405.227,C23.550.414.788
GastroIntestinal	Count (increase)	Gastrointestinal Diseases	C06.405
GastroIntestinal	Crypts (increase)	Gastrointestinal Diseases	C06.405
GastroIntestinal	Defecation soon after dosing	Gastrointestinal Diseases	C06.405
GastroIntestinal	Degeneration	Gastrointestinal Diseases	C06.405
GastroIntestinal	Depletion	Gastrointestinal Diseases	C06.405
GastroIntestinal	Diarrhea	Diarrhea	C23.888.821.214
GastroIntestinal	Dilatation	Gastrointestinal Diseases	C06.405
GastroIntestinal	Discolored	Gastrointestinal Diseases	C06.405
GastroIntestinal	Distension	Gastrointestinal Diseases	C06.405
GastroIntestinal	Distension	Stomach Diseases	C06.405.748
GastroIntestinal	Edema	Gastrointestinal Diseases	C06.405
GastroIntestinal	Emesis	Hematemesis	C06.405.227.400,C23.888.821.937.019,C23.550.414.788.400
GastroIntestinal	Emesis	Vomiting	C23.888.821.937
GastroIntestinal	Endoscopic lesions	Gastrointestinal Diseases	C06.405
GastroIntestinal	Enlarged	Gastrointestinal Diseases	C06.405
GastroIntestinal	Enterocyte clusters	Gastrointestinal Diseases	C06.405
GastroIntestinal	Enteropathy	Gastrointestinal Diseases	C06.405
GastroIntestinal	Erosion	Gastrointestinal Diseases	C06.405
GastroIntestinal	Exfoliation	Gastrointestinal Diseases	C06.405
GastroIntestinal	Fibrosis	Gastrointestinal Diseases	C06.405
GastroIntestinal	Fluid filled	Gastrointestinal Diseases	C06.405
GastroIntestinal	Gas-filled	Gastrointestinal Diseases	C06.405
GastroIntestinal	Gastric disturbances	Stomach Diseases	C06.405.748
Gastrointestinal	Goblet cells (increase)	Gastrointestinal Diseases	C06.405
GastroIntestinal	Hemorrhage	Gastrointestinal Hemorrhage	C06.405.227,C23.550.414.788
GastroIntestinal	Histiocytosis	Gastrointestinal Diseases	C06.405
GastroIntestinal	Hyperkeratosis	Stomach Diseases	C06.405.748
GastroIntestinal	Hyperplasia	Gastrointestinal Diseases	C06.405
GastroIntestinal	Hypertrophy	Gastrointestinal Diseases	C06.405
GastroIntestinal	Inflammation	Gastritis	C06.405.205.697,C06.405.748.398
GastroIntestinal	Inflammation	Gastrointestinal Diseases	C06.405
GastroIntestinal	Inflammation	Gastrointestinal Hemorrhage	C06.405.227,C23.550.414.788
GastroIntestinal	Inflammation	Inflammation	C23.550.470
GastroIntestinal	Ingesta-filled	Gastrointestinal Diseases	C06.405
GastroIntestinal	Intestinal	Intestinal Diseases	C06.405.469
GastroIntestinal	Intestinal mucosa	Gastrointestinal Diseases	C06.405
GastroIntestinal	Intussusception	Intussusception	C06.405.469.531.577
GastroIntestinal	Lesion	Gastrointestinal Diseases	C06.405
GastroIntestinal	Loss	Gastrointestinal Diseases	C06.405
GastroIntestinal	Lymphangiectasis	Gastrointestinal Diseases	C06.405
GastroIntestinal	Lymphocytes (decrease)	Hematologic Diseases	C15.378
GastroIntestinal	Metaplasia	Gastrointestinal Diseases	C06.405
GastroIntestinal	Metaplasia	Stomach Diseases	C06.405.748
GastroIntestinal	Mineralization	Gastrointestinal Diseases	C06.405
GastroIntestinal	Mitosis (increase)	Gastrointestinal Diseases	C06.405
GastroIntestinal	Mononuclear infiltrates	Gastrointestinal Diseases	C06.405
GastroIntestinal	Motility	Gastrointestinal Diseases	C06.405
GastroIntestinal	Motility (decrease)	Gastrointestinal Diseases	C06.405
GastroIntestinal	Mucous membrane discolored	Intestinal Diseases	C06.405.469
GastroIntestinal	Mucous membrane pale	Intestinal Diseases	C06.405.469
GastroIntestinal	Nausea	Nausea	C23.888.821.712
GastroIntestinal	Necrosis	Gastrointestinal Diseases	C06.405
GastroIntestinal	Necrosis	Gastrointestinal Hemorrhage	C06.405.227,C23.550.414.788
GastroIntestinal	Neutrophilic infiltrates	Gastrointestinal Diseases	C06.405
GastroIntestinal	Nodules	Gastrointestinal Diseases	C06.405
GastroIntestinal	Pale appearance	Gastrointestinal Diseases	C06.405
GastroIntestinal	Perforation	Gastrointestinal Diseases	C06.405
GastroIntestinal	Prominence of goblet cells	Gastrointestinal Diseases	C06.405
GastroIntestinal	Redness	Gastrointestinal Diseases	C06.405
GastroIntestinal	Regeneration	Gastrointestinal Diseases	C06.405
GastroIntestinal	Retching	Vomiting	C23.888.821.937
GastroIntestinal	Small enterocytes	Gastrointestinal Diseases	C06.405
GastroIntestinal	Steatosis	Gastrointestinal Diseases	C06.405
GastroIntestinal	Stool abnormal	Gastrointestinal Diseases	C06.405
GastroIntestinal	Stool abnormal (blood)	Gastrointestinal Diseases	C06.405
GastroIntestinal	Stool abnormal (discolored)	Gastrointestinal Diseases	C06.405
GastroIntestinal	Stool abnormal (soft/liquid)	Gastrointestinal Diseases	C06.405
GastroIntestinal	Thickening	Gastrointestinal Diseases	C06.405
GastroIntestinal	Ulcer	Gastrointestinal Diseases	C06.405
GastroIntestinal	Vacuolation	Gastrointestinal Diseases	C06.405
GastroIntestinal	Viral infection	Virus Diseases	C02
Gut-associated Lymphoid Tissue	Abnormal	Immune System Diseases	C20
Gut-associated Lymphoid Tissue	Atrophy	Immune System Diseases	C20
Gut-associated Lymphoid Tissue	Cell prominence	Immune System Diseases	C20
Gut-associated Lymphoid Tissue	Depletion	Immune System Diseases	C20
Gut-associated Lymphoid Tissue	Edema	Lymphatic Diseases	C15.604
Gut-associated Lymphoid Tissue	GALT	Immune System Diseases	C20
Gut-associated Lymphoid Tissue	Hemorrhage	Immune System Diseases	C20
Gut-associated Lymphoid Tissue	Histiocytosis	Immune System Diseases	C20
Gut-associated Lymphoid Tissue	Hypocellularity	Immune System Diseases	C20
Gut-associated Lymphoid Tissue	Loss	Immune System Diseases	C20
Gut-associated Lymphoid Tissue	Lymphocytes (decrease)	Immune System Diseases	C20
Gut-associated Lymphoid Tissue	Lymphocytes (increase)	Immune System Diseases	C20
Gut-associated Lymphoid Tissue	Lymphocytolysis	Immune System Diseases	C20
Gut-associated Lymphoid Tissue	Lymphoid depletion	Immune System Diseases	C20
Gut-associated Lymphoid Tissue	Lymphoid depletion	Splenic Diseases	C15.604.744
Gut-associated Lymphoid Tissue	Necrosis	Immune System Diseases	C20
Gut-associated Lymphoid Tissue	Vacuolation	Immune System Diseases	C20
Head	Edema	Edema	C23.888.277
Head	Hemorrhage	Hemorrhage	C23.550.414
Heart	Abnormal	Aortic Diseases	C14.907.109
Heart	Abnormal	Heart Diseases	C14.280
Heart	Abnormal	Heart Valve Diseases	C14.280.484
Heart	Absolute and relative to brain	Heart Diseases	C14.280
Heart	Anormalities	Heart Diseases	C14.280
Heart	Aortic adventitia	Aortic Diseases	C14.907.109
Heart	Atrophy	Heart Diseases	C14.280
Heart	Bacteria	Heart Diseases	C14.280
Heart	Beta-oxidation	Heart Diseases	C14.280
Heart	Brief period of ventricular standstill	Heart Diseases	C14.280
Heart	Cardiac stroke volume	Heart Diseases	C14.280
Heart	Cardiac wall motion	Heart Diseases	C14.280
Heart	Cardiomegaly	Cardiomegaly	C23.300.775.250,C14.280.195
Heart	Cardiomyopathy	Cardiomyopathy
Heart	Cell infiltrates	Myocarditis	C14.280.238.625
Heart	Changes	Heart Diseases	C14.280
Heart	Cor triloculare	Heart Diseases	C14.280
Heart	Cyst	Heart Diseases	C14.280
Heart	Degeneration	Aortic Diseases	C14.907.109
Heart	Degeneration	Heart Diseases	C14.280
Heart	Degeneration	Heart Valve Diseases	C14.280.484
Heart	Degeneration	Myocarditis	C14.280.238.625
Heart	Dilatation	Heart Diseases	C14.280
Heart	Diminished cardiac sounds	Heart Murmurs	C23.888.447
Heart	Diminished heart sounds	Heart Murmurs	C23.888.447
Heart	Discoloration	Heart Diseases	C14.280
Heart	Edema	Aortic Diseases	C14.907.109
Heart	Edema	Heart Diseases	C14.280
Heart	Effusion	Heart Diseases	C14.280
Heart	Enlarged	Heart Diseases	C14.280
Heart	Eosinophilia	Heart Diseases	C14.280
Heart	Eosinophilia	Myocarditis	C14.280.238.625
Heart	Fibrin deposits	Heart Diseases	C14.280
Heart	Fibroplasia	Heart Diseases	C14.280
Heart	Fibrosis	Heart Diseases	C14.280
Heart	Foamy macrophages	Heart Diseases	C14.280
Heart	Granulation tissue	Heart Diseases	C14.280
Heart	Granulocytic infiltrates	Heart Diseases	C14.280
Heart	Heart	Heart Diseases	C14.280
Heart	Heart activity	Heart Diseases	C14.280
Heart	Heart failure	Heart Failure	C14.280.434
Heart	Heart to body weight ratio	Heart Diseases	C14.280
Heart	Hemorrhage	Aortic Diseases	C14.907.109
Heart	Hemorrhage	Heart Diseases	C14.280
Heart	Hemorrhage	Heart Valve Diseases	C14.280.484
Heart	Hemorrhage	Myocarditis	C14.280.238.625
Heart	Hypercellularity	Heart Diseases	C14.280
Heart	Hyperplasia	Heart Diseases	C14.280
Heart	Hypertrophy	Cardiomyopathy
Heart	Infarction	Myocardial Infarction	C14.280.647.500,C14.907.585.500
Heart	Inflammation	Aortic Diseases	C14.907.109
Heart	Inflammation	Heart Valve Diseases	C14.280.484
Heart	Inflammation	Myocarditis	C14.280.238.625
Heart	Left ventricular free wall/ heart weight	Heart Diseases	C14.280
Heart	Lesion	Heart Diseases	C14.280
Heart	Lymphocytic/neutrophilic/macrophages infiltrates	Heart Diseases	C14.280
Heart	Metaplasia	Heart Diseases	C14.280
Heart	Mineralization	Aortic Diseases	C14.907.109
Heart	Mineralization	Heart Diseases	C14.280
Heart	Mitosis	Heart Diseases	C14.280
Heart	Mitosis	Heart Valve Diseases	C14.280.484
Heart	Mixed cell infiltrates	Myocarditis	C14.280.238.625
Heart	Mononuclear infiltrates	Myocarditis	C14.280.238.625
Heart	Myocardial degeneration	Heart Diseases	C14.280
Heart	Myocytolysis	Heart Diseases	C14.280
Heart	Myxoma	Heart Diseases	C14.280
Heart	Narrowing	Aortic Diseases	C14.907.109
Heart	Necrosis	Aortic Diseases	C14.907.109
Heart	Necrosis	Heart Diseases	C14.280
Heart	Necrosis	Myocarditis	C14.280.238.625
Heart	Neutrophilia	Aortic Diseases	C14.907.109
Heart	Nodules	Heart Diseases	C14.280
Heart	Organ weight	Heart Diseases	C14.280
Heart	Phospholipidosis	Heart Diseases	C14.280
Heart	Pigmentation	Heart Diseases	C14.280
Heart	Positive for parvovirus	Heart Diseases	C14.280
Heart	Preventricular contractions	Heart Diseases	C14.280
Heart	Proliferation	Heart Diseases	C14.280
Heart	Proliferation	Heart Valve Diseases	C14.280.484
Heart	Relative	Heart Diseases	C14.280
Heart	Right ventricular free wall/ heart weight	Heart Diseases	C14.280
Heart	Single ventricular chamber	Heart Diseases	C14.280
Heart	Size	Heart Diseases	C14.280
Heart	Small	Heart Diseases	C14.280
Heart	Swelling	Heart Diseases	C14.280
Heart	Thickening	Heart Diseases	C14.280
Heart	Thickening	Heart Valve Diseases	C14.280.484
Heart	Thickening (increase)	Heart Diseases	C14.280
Heart	Troponin I	Heart Diseases	C14.280
Heart	Troponin I (increase)	Heart Diseases	C14.280
Heart	Vacuolation	Aortic Diseases	C14.907.109
Heart	Vacuolation	Heart Diseases	C14.280
Heart	Ventricular bigeminy	Arrhythmias, Cardiac	C23.550.073,C14.280.067
Heart	Ventricular septal defect	Heart Diseases	C14.280
Heart	Ventricular septum/ heart weight	Heart Diseases	C14.280
Heart	Viral infection	Myocarditis	C14.280.238.625
Heart Rate	Bradycardia	Bradycardia	C14.280.067.319,C23.550.073.300
Heart Rate	Heart rate	Cardiovascular Diseases	C14
Heart Rate	Heart rate	Heart Diseases	C14.280
Heart Rate	Heart rate (decrease)	Bradycardia	C14.280.067.319,C23.550.073.300
Heart Rate	Heart rate (increase)	Tachycardia	C14.280.067.845,C23.550.073.845
Heart Rate	Severe s-wave bradycardia	Arrhythmias, Cardiac	C23.550.073,C14.280.067
Heart Rate	Sinus bradycardia	Bradycardia	C14.280.067.319,C23.550.073.300
Heart Rate	Slow capillary refill time/weak heartbeat upon auscultation	Heart Diseases	C14.280
Heart Rate	Slow/muffled heart beat/tachycardia	Heart Diseases	C14.280
Heart Rate	Tachycardia	Tachycardia	C14.280.067.845,C23.550.073.845
Heart Rate	Tachycardia	Tachycardia, Ventricular	C14.280.067.845.940,C23.550.073.845.940
Hindpaw	Inflammation	Inflammation	C23.550.470
Hippocampus	Amyloidosis	Amyloidosis	C18.452.845.500
Immune System	Anaphylactic reaction	Anaphylaxis	C20.543.480.099
Immune System	Cytotoxic/suppressor T-lymphocytes (CD8+,CD3+)	Immune System Diseases	C20
Immune System	IgA expression	Immune System Diseases	C20
Immune System	IgD expression	Immune System Diseases	C20
Immune System	IgG antibodies	Immune System Diseases	C20
Immune System	IgG antibody	Immune System Diseases	C20
Immune System	IgM expression	Immune System Diseases	C20
Immune System	Immune response decreased	Immune System Diseases	C20
Immune System	Increases in antibody reactivity	Immune System Diseases	C20
Immune System	Necrosis	Immune System Diseases	C20
Immune System	Positive direct antiglobulin (Coombs) test results	Immune System Diseases	C20
Immune System	Proliferating CD4 central memory cells	Immune System Diseases	C20
Immune System	Proliferating CD8 central memory T cells	Immune System Diseases	C20
Immune System	Pseudoallergic reactions	Immune System Diseases	C20
Immune System	Stress leukogram	Immune System Diseases	C20
Immune System	Stress-related changes in white cell parameters	Immune System Diseases	C20
Immune System	T Cells	Immune System Diseases	C20
Iris	Congestion	Iris Diseases	C11.941.375
Iris	Hyperemia	Iris Diseases	C11.941.375
Iris	Inflammation	Iritis	C11.941.879.780.880.448,C11.941.375.385
Iris	Iridial inflammation	Iritis	C11.941.879.780.880.448,C11.941.375.385
Iris	Iritis	Iris Diseases	C11.941.375
Iris	Iritis	Iritis	C11.941.879.780.880.448,C11.941.375.385
Iris	Irritation	Iritis	C11.941.879.780.880.448,C11.941.375.385
Iris	Swelling	Iris Diseases	C11.941.375
Jaw	Clamping	Jaw Diseases	C05.500,C07.320
Jaw	Movement	Jaw Diseases	C05.500,C07.320
Jaw	Red	Jaw Diseases	C05.500,C07.320
Jaw	Snapping	Jaw Diseases	C05.500,C07.320
Jaw	Swelling	Jaw Diseases	C05.500,C07.320
Joint	Dystrophy	Joint Diseases	C05.550
Joint	Enlarged	Joint Diseases	C05.550
Joint	Hyperostosis	Joint Diseases	C05.550
Joint	Hyperplasia	Joint Diseases	C05.550
Joint	Hypertrophy	Joint Diseases	C05.550
Joint	Inflammation	Arthritis	C05.550.114
Joint	Mononuclear infiltrates	Arthritis	C05.550.114
Joint	Necrosis	Joint Diseases	C05.550
Joint	Osteoclasts (decrease)	Joint Diseases	C05.550
Joint	Proliferation	Joint Diseases	C05.550
Kidney	Abcess	Kidney Diseases	C13.351.968.419,C12.777.419
Kidney	Abnormal	Kidney Diseases	C13.351.968.419,C12.777.419
Kidney	Adenoma	Adenoma	C04.557.470.035
Kidney	Alpha-2 microglobulin droplets (increase)	Kidney Diseases	C13.351.968.419,C12.777.419
Kidney	Amyloidosis	Amyloidosis	C18.452.845.500
Kidney	Atrophy	Kidney Diseases	C13.351.968.419,C12.777.419
Kidney	Azotemia	Azotemia	C23.550.145,C13.351.968.419.936.231,C12.777.419.936.231
Kidney	Bacterial infection	Kidney Diseases	C13.351.968.419,C12.777.419
Kidney	Basophilia	Kidney Diseases	C13.351.968.419,C12.777.419
Kidney	Basophilia	Pyelonephritis	C12.777.419.570.643.790,C12.777.419.570.821.717,C13.351.968.419.570.643.790,C13.351.968.419.570.821.717
Kidney	Blast cell infiltrates	Kidney Diseases	C13.351.968.419,C12.777.419
Kidney	Blood urea nitrogen	Uremia	C12.777.419.936,C13.351.968.419.936
Kidney	Blood urea nitrogen	Uremia	C12.777.419.936,C13.351.968.419.936
Kidney	Blood urea nitrogen (increase)	Uremia	C12.777.419.936,C13.351.968.419.936
Kidney	BrdU staining	Kidney Diseases	C13.351.968.419,C12.777.419
Kidney	Calculi	Kidney Calculi	C12.777.967.249.500,C23.300.175.850.550,C12.777.967.500.503,C13.351.968.967.500.503,C12.777.419.600.500,C13.351.968.419.600.500,C13.351.968.967.249.500
Kidney	Carcinoma	Carcinoma, Transitional Cell	C04.557.470.200.430
Kidney	Carcinoma	Kidney Neoplasms	C12.758.820.750,C13.351.937.820.535,C04.588.945.947.535,C12.777.419.473,C13.351.968.419.473
Kidney	Casts	Kidney Diseases	C13.351.968.419,C12.777.419
Kidney	Cell attenuation	Kidney Diseases	C13.351.968.419,C12.777.419
Kidney	Cell debris	Kidney Diseases	C13.351.968.419,C12.777.419
Kidney	Cell infiltrates	Kidney Diseases	C13.351.968.419,C12.777.419
Kidney	Cellular droplets	Kidney Diseases	C13.351.968.419,C12.777.419
Kidney	Compound deposition	Kidney Diseases	C13.351.968.419,C12.777.419
Kidney	Congestion	Kidney Diseases	C13.351.968.419,C12.777.419
Kidney	Content (increase)	Kidney Diseases	C13.351.968.419,C12.777.419
Kidney	Crystalline deposits	Kidney Diseases	C13.351.968.419,C12.777.419
Kidney	Crystals	Kidney Diseases	C13.351.968.419,C12.777.419
Kidney	Cyst	Kidney Diseases, Cystic	C13.351.968.419.403,C12.777.419.403
Kidney	Degeneration	Kidney Diseases	C13.351.968.419,C12.777.419
Kidney	Depletion	Kidney Diseases	C13.351.968.419,C12.777.419
Kidney	Deposits	Kidney Diseases	C13.351.968.419,C12.777.419
Kidney	Desquamation	Kidney Diseases	C13.351.968.419,C12.777.419
Kidney	Dilatation	Kidney Diseases	C13.351.968.419,C12.777.419
Kidney	Ectasia	Kidney Diseases	C13.351.968.419,C12.777.419
Kidney	Edema	Kidney Diseases	C13.351.968.419,C12.777.419
Kidney	Enlarged	Kidney Diseases	C13.351.968.419,C12.777.419
Kidney	Eosinophilia	Kidney Diseases	C13.351.968.419,C12.777.419
Kidney	Erosion	Kidney Diseases	C13.351.968.419,C12.777.419
Kidney	Extramedullary hematopoiesis	Hematologic Diseases	C15.378
Kidney	Fibroplasia	Kidney Diseases	C13.351.968.419,C12.777.419
Kidney	Fibrosis	Kidney Diseases	C13.351.968.419,C12.777.419
Kidney	Glomerulonephritis	Kidney Diseases	C13.351.968.419,C12.777.419
Kidney	Glomerulonephropathy	Kidney Diseases	C13.351.968.419,C12.777.419
Kidney	Glomerulopathy	Kidney Diseases	C13.351.968.419,C12.777.419
Kidney	Glycoprotein deposition	Kidney Diseases	C13.351.968.419,C12.777.419
Kidney	Granular casts	Kidney Diseases	C13.351.968.419,C12.777.419
Kidney	Granular surface	Kidney Diseases	C13.351.968.419,C12.777.419
Kidney	Granules	Kidney Diseases	C13.351.968.419,C12.777.419
Kidney	Hemoglobin	Kidney Diseases	C13.351.968.419,C12.777.419
Kidney	Hemorrhage	Kidney Diseases	C13.351.968.419,C12.777.419
Kidney	Histiocytosis	Kidney Diseases	C13.351.968.419,C12.777.419
Kidney	Hyaline	Kidney Diseases	C13.351.968.419,C12.777.419
Kidney	Hyaline droplets	Kidney Diseases	C13.351.968.419,C12.777.419
Kidney	Hyaline droplets (decrease)	Kidney Diseases	C13.351.968.419,C12.777.419
Kidney	Hyaline droplets (increase)	Kidney Diseases	C13.351.968.419,C12.777.419
Kidney	Hydronephrosis	Hydronephrosis	C13.351.968.419.307,C12.777.419.307
Kidney	Hypercellularity	Kidney Diseases	C13.351.968.419,C12.777.419
Kidney	Hyperplasia	Kidney Diseases	C13.351.968.419,C12.777.419
Kidney	Hypertrophy	Kidney Diseases	C13.351.968.419,C12.777.419
Kidney	Inclusion body	Kidney Diseases	C13.351.968.419,C12.777.419
Kidney	Infarction	Kidney Diseases	C13.351.968.419,C12.777.419
Kidney	Inflammation	Kidney Diseases	C13.351.968.419,C12.777.419
Kidney	Interstitial cell infiltrates	Kidney Diseases	C13.351.968.419,C12.777.419
Kidney	Karyomegaly	Kidney Diseases	C13.351.968.419,C12.777.419
Kidney	Kidney	Kidney Diseases	C13.351.968.419,C12.777.419
Kidney	Lesion	Kidney Diseases	C13.351.968.419,C12.777.419
Kidney	Leukocytes	Kidney Diseases	C13.351.968.419,C12.777.419
Kidney	Lipid content	Kidney Diseases	C13.351.968.419,C12.777.419
Kidney	Lipid deposition	Kidney Diseases	C13.351.968.419,C12.777.419
Kidney	Lipidosis	Kidney Diseases	C13.351.968.419,C12.777.419
Kidney	Lipoma	Kidney Diseases	C13.351.968.419,C12.777.419
Kidney	Lymphocytic infiltrates	Kidney Diseases	C13.351.968.419,C12.777.419
Kidney	Malformation	Kidney Diseases	C13.351.968.419,C12.777.419
Kidney	Microalbumin	Kidney Diseases	C13.351.968.419,C12.777.419
Kidney	Mineralization	Kidney Diseases	C13.351.968.419,C12.777.419
Kidney	Mitosis	Kidney Diseases	C13.351.968.419,C12.777.419
Kidney	Mitosis (increase)	Kidney Diseases	C13.351.968.419,C12.777.419
Kidney	Mixed cell infiltrates	Kidney Diseases	C13.351.968.419,C12.777.419
Kidney	Mononuclear infiltrates	Kidney Diseases	C13.351.968.419,C12.777.419
Kidney	Mutilayered regenerative epithelium with karyomegaly	Kidney Diseases	C13.351.968.419,C12.777.419
Kidney	Necrosis	Kidney Diseases	C13.351.968.419,C12.777.419
Kidney	Necrosis	Kidney Papillary Necrosis	C12.777.419.493,C13.351.968.419.493
Kidney	Necrosis	Kidney Tubular Necrosis, Acute	C13.351.968.419.780.050.500,C12.777.419.780.050.500
Kidney	Nephritis	Nephritis	C13.351.968.419.570,C12.777.419.570
Kidney	Nephropathy	Kidney Diseases	C13.351.968.419,C12.777.419
Kidney	Nephrosis	Nephrosis	C13.351.968.419.630,C12.777.419.630
Kidney	Neutrophilia	Kidney Diseases	C13.351.968.419,C12.777.419
Kidney	Nodules	Kidney Diseases	C13.351.968.419,C12.777.419
Kidney	Organ weight	Kidney Diseases	C13.351.968.419,C12.777.419
Kidney	Pale appearance	Kidney Diseases	C13.351.968.419,C12.777.419
Kidney	Phospholipidosis	Kidney Diseases	C13.351.968.419,C12.777.419
Kidney	Pigmentation	Kidney Diseases	C13.351.968.419,C12.777.419
Kidney	Pitting	Kidney Diseases	C13.351.968.419,C12.777.419
Kidney	Prerenal azotemia	Azotemia	C23.550.145,C13.351.968.419.936.231,C12.777.419.936.231
Kidney	Proliferation	Kidney Diseases	C13.351.968.419,C12.777.419
Kidney	Proteinaceous material	Kidney Diseases	C13.351.968.419,C12.777.419
Kidney	Protein-rich fluid	Kidney Diseases	C13.351.968.419,C12.777.419
Kidney	Pyelonephritis	Pyelonephritis	C12.777.419.570.643.790,C12.777.419.570.821.717,C13.351.968.419.570.643.790,C13.351.968.419.570.821.717
Kidney	Rarefaction	Kidney Diseases	C13.351.968.419,C12.777.419
Kidney	Redness	Kidney Diseases	C13.351.968.419,C12.777.419
Kidney	Reduced	Kidney Diseases	C13.351.968.419,C12.777.419
Kidney	Regeneration	Kidney Diseases	C13.351.968.419,C12.777.419
Kidney	Renal impairment exacerbation	Kidney Diseases	C13.351.968.419,C12.777.419
Kidney	Renal/pre-renal effects	Kidney Diseases	C13.351.968.419,C12.777.419
Kidney	Scar	Kidney Diseases	C13.351.968.419,C12.777.419
Kidney	Sclerosis	Kidney Diseases	C13.351.968.419,C12.777.419
Kidney	Sediment	Kidney Diseases	C13.351.968.419,C12.777.419
Kidney	Sloughing	Kidney Diseases	C13.351.968.419,C12.777.419
Kidney	Steatosis	Kidney Diseases	C13.351.968.419,C12.777.419
Kidney	Swelling	Kidney Diseases	C13.351.968.419,C12.777.419
Kidney	Thickening	Kidney Diseases	C13.351.968.419,C12.777.419
Kidney	Thinning	Kidney Diseases	C13.351.968.419,C12.777.419
Kidney	Tubular degeneration	Kidney Diseases	C13.351.968.419,C12.777.419
Kidney	Tubular injury	Kidney Diseases	C13.351.968.419,C12.777.419
Kidney	Turbidity	Kidney Diseases	C13.351.968.419,C12.777.419
Kidney	Ulcer	Kidney Diseases	C13.351.968.419,C12.777.419
Kidney	Urea/creatinine ratio	Kidney Diseases	C13.351.968.419,C12.777.419
Kidney	Vacuolation	Kidney Diseases	C13.351.968.419,C12.777.419
Kidney	Viral infection	Kidney Diseases	C13.351.968.419,C12.777.419
Kidney	Volume (increase)	Polyuria	C23.888.942.600,C12.777.934.616,C13.351.968.934.616
Kidney	Weight	Kidney Diseases	C13.351.968.419,C12.777.419
Lacrimal Gland	Abnormal color	Lacrimal Apparatus Diseases	C11.496
Lacrimal Gland	Apoptosis	Lacrimal Apparatus Diseases	C11.496
Lacrimal Gland	Atrophy	Lacrimal Apparatus Diseases	C11.496
Lacrimal Gland	Chromodacryorrhea	Lacrimal Apparatus Diseases	C11.496
Lacrimal Gland	Chromorhinorea	Lacrimal Apparatus Diseases	C11.496
Lacrimal Gland	Dacryorrhea	Lacrimal Apparatus Diseases	C11.496
Lacrimal Gland	Degeneration	Lacrimal Apparatus Diseases	C11.496
Lacrimal Gland	Dilatation	Lacrimal Apparatus Diseases	C11.496
Lacrimal Gland	Eosinophilia	Lacrimal Apparatus Diseases	C11.496
Lacrimal Gland	Histiocytosis	Lacrimal Apparatus Diseases	C11.496
Lacrimal Gland	Inflammation	Lacrimal Apparatus Diseases	C11.496
Lacrimal Gland	Lacrimation	Lacrimal Apparatus Diseases	C11.496
Lacrimal Gland	Luminal fluid (decrease)	Lacrimal Apparatus Diseases	C11.496
Lacrimal Gland	Mononuclear infiltrates	Lacrimal Apparatus Diseases	C11.496
Lacrimal Gland	Necrosis	Lacrimal Apparatus Diseases	C11.496
Lacrimal Gland	Pigmentation	Lacrimal Apparatus Diseases	C11.496
Lacrimal Gland	Secretion (increase)	Lacrimal Apparatus Diseases	C11.496
Lacrimal Gland	Secretory vacuoles (decrease)	Lacrimal Apparatus Diseases	C11.496
Lacrimal Gland	Tear film breakup time	Lacrimal Apparatus Diseases	C11.496
Lacrimal Gland	Vacuolation (decrease)	Lacrimal Apparatus Diseases	C11.496
Large Intestine	Abnormal	Cecal Diseases	C06.405.469.110
Large Intestine	Abnormal	Colonic Diseases	C06.405.469.158
Large Intestine	Abnormal	Gastrointestinal Diseases	C06.405
Large Intestine	Abnormal	Gastrointestinal Hemorrhage	C06.405.227,C23.550.414.788
Large Intestine	Atrophy	Cecal Diseases	C06.405.469.110
Large Intestine	Atrophy	Colonic Diseases	C06.405.469.158
Large Intestine	Autolysis	Colonic Diseases	C06.405.469.158
Large Intestine	Bacterial colonies	Cecal Diseases	C06.405.469.110
Large Intestine	Bacterial colonies	Colonic Diseases	C06.405.469.158
Large Intestine	Basophilia/Nuclear enlargement	Colonic Diseases	C06.405.469.158
Large Intestine	Bleeding	Hemorrhage	C23.550.414
Large Intestine	Cecum	Cecal Diseases	C06.405.469.110
Large Intestine	Cell attenuation	Colonic Diseases	C06.405.469.158
Large Intestine	Cellularity	Colonic Diseases	C06.405.469.158
Large Intestine	Changes	Colonic Diseases	C06.405.469.158
Large Intestine	Colitis	Colitis	C06.405.205.265,C06.405.469.158.188
Large Intestine	Congestion	Cecal Diseases	C06.405.469.110
Large Intestine	Congestion	Colonic Diseases	C06.405.469.158
Large Intestine	Cyst	Cecal Diseases	C06.405.469.110
Large Intestine	Cyst	Colonic Diseases	C06.405.469.158
Large Intestine	Decreased ingesta	Gastrointestinal Diseases	C06.405
Large Intestine	Degeneration	Cecal Diseases	C06.405.469.110
Large Intestine	Degeneration	Colonic Diseases	C06.405.469.158
Large Intestine	Depletion	Colonic Diseases	C06.405.469.158
Large Intestine	Dilatation	Cecal Diseases	C06.405.469.110
Large Intestine	Dilatation	Colonic Diseases	C06.405.469.158
Large Intestine	Distension	Cecal Diseases	C06.405.469.110
Large Intestine	Distension	Colonic Diseases	C06.405.469.158
Large Intestine	Edema	Cecal Diseases	C06.405.469.110
Large Intestine	Edema	Colonic Diseases	C06.405.469.158
Large Intestine	Empty	Colonic Diseases	C06.405.469.158
Large Intestine	Enlarged	Cecal Diseases	C06.405.469.110
Large Intestine	Enlarged	Colonic Diseases	C06.405.469.158
Large Intestine	Enteropathy	Cecal Diseases	C06.405.469.110
Large Intestine	Enteropathy	Gastrointestinal Diseases	C06.405
Large Intestine	Entire large intestine tract	Colonic Diseases	C06.405.469.158
Large Intestine	Erosion	Cecal Diseases	C06.405.469.110
Large Intestine	Erosion	Colonic Diseases	C06.405.469.158
Large Intestine	Exudate	Colonic Diseases	C06.405.469.158
Large Intestine	Fluid filled	Cecal Diseases	C06.405.469.110
Large Intestine	Ganglioneuromatosis	Cecal Diseases	C06.405.469.110
Large Intestine	Gas-filled	Cecal Diseases	C06.405.469.110
Large Intestine	Gas-filled	Colonic Diseases	C06.405.469.158
Large Intestine	Ghost cell	Cecal Diseases	C06.405.469.110
Large Intestine	Glandular loss	Cecal Diseases	C06.405.469.110
Large Intestine	Goblet cells (decrease)	Colonic Diseases	C06.405.469.158
Large Intestine	Hemorrhage	Cecal Diseases	C06.405.469.110
Large Intestine	Hemorrhage	Gastrointestinal Hemorrhage	C06.405.227,C23.550.414.788
Large Intestine	Histiocytosis	Cecal Diseases	C06.405.469.110
Large Intestine	Histiocytosis	Colonic Diseases	C06.405.469.158
Large Intestine	Hyperplasia	Cecal Diseases	C06.405.469.110
Large Intestine	Hyperplasia	Colonic Diseases	C06.405.469.158
Large Intestine	Hypertrophy	Colonic Diseases	C06.405.469.158
Large Intestine	Hypocellularity	Colonic Diseases	C06.405.469.158
Large Intestine	Inflammation	Cecal Diseases	C06.405.469.110
Large Intestine	Inflammation	Colitis	C06.405.205.265,C06.405.469.158.188
Large Intestine	Intussusception	Intussusception	C06.405.469.531.577
Large Intestine	Lesion	Cecal Diseases	C06.405.469.110
Large Intestine	Lesion	Colonic Diseases	C06.405.469.158
Large Intestine	Lymphocytic infiltrates	Colitis	C06.405.205.265,C06.405.469.158.188
Large Intestine	Mitosis (increase)	Cecal Diseases	C06.405.469.110
Large Intestine	Mixed cell infiltrates	Colitis	C06.405.205.265,C06.405.469.158.188
Large Intestine	Mononuclear infiltrates	Colitis	C06.405.205.265,C06.405.469.158.188
Large Intestine	Mucification	Colonic Diseases	C06.405.469.158
Large Intestine	Mucosa ulcer	Colonic Diseases	C06.405.469.158
Large Intestine	Necrosis	Cecal Diseases	C06.405.469.110
Large Intestine	Necrosis	Colonic Diseases	C06.405.469.158
Large Intestine	Neutrophilic infiltrates	Colitis	C06.405.205.265,C06.405.469.158.188
Large Intestine	Numerous gram negative coccobacilli	Cecal Diseases	C06.405.469.110
Large Intestine	Prolapse	Colonic Diseases	C06.405.469.158
Large Intestine	Prominence of goblet cells	Colonic Diseases	C06.405.469.158
Large Intestine	Rectal prolapse	Rectal Diseases	C06.405.469.860
Large Intestine	Red	Rectal Diseases	C06.405.469.860
Large Intestine	Red striations	Cecal Diseases	C06.405.469.110
Large Intestine	Red striations	Colonic Diseases	C06.405.469.158
Large Intestine	Redness	Cecal Diseases	C06.405.469.110
Large Intestine	Redness	Colonic Diseases	C06.405.469.158
Large Intestine	Regeneration	Colonic Diseases	C06.405.469.158
Large Intestine	Rupture	Colonic Diseases	C06.405.469.158
Large Intestine	Stool abnormal (soft/liquid)	Colonic Diseases	C06.405.469.158
Large Intestine	Thickening	Cecal Diseases	C06.405.469.110
Large Intestine	Thickening	Colonic Diseases	C06.405.469.158
Large Intestine	Thin appearance	Colonic Diseases	C06.405.469.158
Large Intestine	Thinning	Cecal Diseases	C06.405.469.110
Large Intestine	Torsion	Colonic Diseases	C06.405.469.158
Large Intestine	Ulcer	Cecal Diseases	C06.405.469.110
Large Intestine	Ulcer	Colonic Diseases	C06.405.469.158
Large Intestine	Vacuolation	Cecal Diseases	C06.405.469.110
Large Intestine	Vacuolation	Colonic Diseases	C06.405.469.158
Larynx	Inflammation	Laryngeal Diseases	C08.360,C09.400
Larynx	Metaplasia	Laryngeal Diseases	C08.360,C09.400
Larynx	Necrosis	Laryngeal Diseases	C08.360,C09.400
Larynx	Ulcer	Laryngeal Diseases	C08.360,C09.400
Lens	Anterior cortical cataracts	Cataract	C11.510.245
Lens	Axial incipient posterior capsular cataract	Cataract	C11.510.245
Lens	Cataract	Cataract	C11.510.245
Lens	Cataracts	Cataract	C11.510.245
Lens	Cells on the posterior lens capsule	Lens Diseases	C11.510
Lens	Cortical cataracts	Cataract	C11.510.245
Lens	Degeneration	Lens Diseases	C11.510
Lens	Equitorial cataracts	Cataract	C11.510.245
Lens	Lens	Lens Diseases	C11.510
Lens	Opacity	Lens Diseases	C11.510
Lens	Swelling	Lens Diseases	C11.510
Leukocytes	Abnormal	Hematologic Diseases	C15.378
Leukocytes	Hypersegmented	Hematologic Diseases	C15.378
Leukocytes	Leukocytes	Hematologic Diseases	C15.378
Leukocytes	Leukocytes (decrease)	Leukopenia	C15.378.553.546
Leukocytes	Leukocytes (increase)	Leukocytosis	C23.550.526,C15.378.553.475
Leukocytes	Leukocytosites	Leukocytosis	C23.550.526,C15.378.553.475
Leukocytes	Lymphocytes	Hematologic Diseases	C15.378
Leukocytes	Mature neutrophilia	Leukocytosis	C23.550.526,C15.378.553.475
Leukocytes	Neutrophils	Hematologic Diseases	C15.378
Leukocytes	Neutrophils (decrease)	Neutropenia	C15.378.553.546.184.564
Leukocytes	Neutrophils (increase)	Hematologic Diseases	C15.378
Leukocytes	Pyknotic white blood cells	Hematologic Diseases	C15.378
Leukocytes	Vacuolation	Hematologic Diseases	C15.378
Leukocytes	White blood cells	Hematologic Diseases	C15.378
Leukocytes	White blood cells (decrease)	Leukopenia	C15.378.553.546
Leukocytes	White blood cells (increase)	Hematologic Diseases	C15.378
Leukocytes	White blood cells (increase)	Leukocytosis	C23.550.526,C15.378.553.475
Leydig cell	Atrophy	Testicular Diseases	C19.391.829,C12.294.829
Leydig cell	Hyperplasia	Testicular Diseases	C19.391.829,C12.294.829
Leydig cell	Vacuolation	Testicular Diseases	C19.391.829,C12.294.829
Liver	% micronucleated hepatocytes	Liver Diseases	C06.552
Liver	Abnormal	Liver Diseases	C06.552
Liver	Absence of the mononuclear cell infiltrates	Liver Diseases	C06.552
Liver	Acyl coenzyme A oxidase	Liver Diseases	C06.552
Liver	Adenoma	Liver Neoplasms	C06.301.623,C04.588.274.623,C06.552.697
Liver	Alanine aminotransferase	Liver Diseases	C06.552
Liver	Alanine aminotransferase (decrease)	Liver Diseases	C06.552
Liver	Alanine aminotransferase (increase)	Liver Diseases	C06.552
Liver	Alkaline phosphatase	Liver Diseases	C06.552
Liver	Altered basophilic foci	Liver Diseases	C06.552
Liver	Aminotransaminases	Liver Diseases	C06.552
Liver	Angioectasia	Liver Diseases	C06.552
Liver	Anisokaryosis	Liver Diseases	C06.552
Liver	Apoptosis	Liver Diseases	C06.552
Liver	Arteriopathy	Vascular Diseases	C14.907
Liver	Aspartate aminotransferase	Liver Diseases	C06.552
Liver	Aspartate aminotransferase (increase)	Liver Diseases	C06.552
Liver	Atrophy	Liver Diseases	C06.552
Liver	Atypia	Liver Diseases	C06.552
Liver	Autophagosomes	Liver Diseases	C06.552
Liver	Bacteria	Liver Diseases	C06.552
Liver	Basophilia	Liver Diseases	C06.552
Liver	Basophilic granules	Liver Diseases	C06.552
Liver	Beta-oxidation	Liver Diseases	C06.552
Liver	Bile abnormality	Bile Duct Diseases	C06.130.120
Liver	Bile pigment in canaliculi	Liver Diseases	C06.552
Liver	Body weight	Body Weight	E01.370.600.115.100.160.120,G07.100.100.160.120,G07.700.320.249.314.120,C23.888.144,E05.041.124.160.750
Liver	Bridging between centrilobular areas	Liver Diseases	C06.552
Liver	Calculi	Choledocholithiasis	C06.130.409.267,C06.130.120.250.174
Liver	Carcinoma	Carcinoma, Hepatocellular	C06.301.623.160,C06.552.697.160,C04.557.470.200.025.255,C04.588.274.623.160
Liver	Carnitine acetyltransferase	Liver Diseases	C06.552
Liver	Cell debris	Liver Diseases	C06.552
Liver	Cell infiltrates	Liver Diseases	C06.552
Liver	Cell loss/Fibrosis	Liver Diseases	C06.552
Liver	Cell prominence	Liver Diseases	C06.552
Liver	Cellularity	Liver Diseases	C06.552
Liver	Changes	Liver Diseases	C06.552
Liver	Cholestasis	Cholestasis	C06.130.120.135
Liver	Compound deposition	Liver Diseases	C06.552
Liver	Concentric lamellar bodies	Liver Diseases	C06.552
Liver	Congestion	Liver Diseases	C06.552
Liver	Content (increase)	Liver Diseases	C06.552
Liver	Count (increase)	Liver Diseases	C06.552
Liver	Crystalline deposits	Liver Diseases	C06.552
Liver	Crystals	Liver Diseases	C06.552
Liver	CYP1A	Liver Diseases	C06.552
Liver	CYP1A1	Liver Diseases	C06.552
Liver	CYP1A1/2	Liver Diseases	C06.552
Liver	CYP1A2	Liver Diseases	C06.552
Liver	CYP2A	Liver Diseases	C06.552
Liver	CYP2A1	Liver Diseases	C06.552
Liver	CYP2B	Liver Diseases	C06.552
Liver	CYP2B1	Liver Diseases	C06.552
Liver	CYP2B1/2	Liver Diseases	C06.552
Liver	CYP2B2	Liver Diseases	C06.552
Liver	CYP2C	Liver Diseases	C06.552
Liver	CYP2C/2B	Liver Diseases	C06.552
Liver	CYP2C11	Liver Diseases	C06.552
Liver	CYP2D	Liver Diseases	C06.552
Liver	CYP2E1	Liver Diseases	C06.552
Liver	CYP3A	Liver Diseases	C06.552
Liver	CYP3A1	Liver Diseases	C06.552
Liver	CYP3A1/2	Liver Diseases	C06.552
Liver	CYP4A	Liver Diseases	C06.552
Liver	CYP4A1-3	Liver Diseases	C06.552
Liver	Cytochrome b5	Liver Diseases	C06.552
Liver	Cytochrome C reductase	Liver Diseases	C06.552
Liver	Cytochrome P450	Liver Diseases	C06.552
Liver	Cytochrome reductase	Liver Diseases	C06.552
Liver	Cytoplasmic granules	Liver Diseases	C06.552
Liver	Decreased bile volume	Liver Diseases	C06.552
Liver	Degeneration	Liver Diseases	C06.552
Liver	Dilatation	Liver Diseases	C06.552
Liver	Discolored	Liver Diseases	C06.552
Liver	Disorganization of rough endoplasmic reticulum	Liver Diseases	C06.552
Liver	Disruption of the limiting plate	Liver Diseases	C06.552
Liver	Distension	Liver Diseases	C06.552
Liver	Endoplasmic reticulum (increase)	Liver Diseases	C06.552
Liver	Enlarged	Liver Diseases	C06.552
Liver	Eosinophilia	Liver Diseases	C06.552
Liver	Erythrophagocytosis	Liver Diseases	C06.552
Liver	Ethoxyresorufin O-dealkylase	Liver Diseases	C06.552
Liver	Ethoxyresorufin O-deethylase	Liver Diseases	C06.552
Liver	Evidence of viral replication	Liver Diseases	C06.552
Liver	Exident (increase)	Liver Diseases	C06.552
Liver	Extramedullary hematopoiesis	Hematologic Diseases	C15.378
Liver	Fatty acyl coenzyme A oxidase	Liver Diseases	C06.552
Liver	Fibrosis	Liver Diseases	C06.552
Liver	Focal tan	Liver Diseases	C06.552
Liver	Friable	Liver Diseases	C06.552
Liver	Glycogen	Liver Diseases	C06.552
Liver	Glycogen accumulation	Liver Diseases	C06.552
Liver	Glycogen depletion	Liver Diseases	C06.552
Liver	Glycogen deposition	Liver Diseases	C06.552
Liver	Granuloma	Liver Diseases	C06.552
Liver	Granulopoiesis	Hematologic Diseases	C15.378
Liver	Hematopoiesis	Hematologic Diseases	C15.378
Liver	Hemorrhage	Liver Diseases	C06.552
Liver	Hepatic enzymes	Liver Diseases	C06.552
Liver	Hepatic enzymes (increase)	Liver Diseases	C06.552
Liver	Hepatomegaly	Hepatomegaly	C06.552.416,C23.300.775.525
Liver	Histiocytosis	Liver Diseases	C06.552
Liver	Hyaline droplets	Liver Diseases	C06.552
Liver	Hypercellularity	Liver Diseases	C06.552
Liver	Hyperplasia	Bile Duct Diseases	C06.130.120
Liver	Hyperplasia	Liver Diseases	C06.552
Liver	Hypertrophy	Bile Duct Diseases	C06.130.120
Liver	Hypertrophy	Liver Diseases	C06.552
Liver	Hypocellularity	Liver Diseases	C06.552
Liver	Increased	Liver Diseases	C06.552
Liver	Inflammation	Hepatitis	C06.552.380
Liver	Karyomegaly	Liver Diseases	C06.552
Liver	Lesion	Liver Diseases	C06.552
Liver	Leukocytes	Liver Diseases	C06.552
Liver	Leukocytosis	Liver Diseases	C06.552
Liver	Lipid content	Liver Diseases	C06.552
Liver	Lipid content (decrease)	Liver Diseases	C06.552
Liver	Lipid depletion	Liver Diseases	C06.552
Liver	Lipid deposition	Liver Diseases	C06.552
Liver	Lipidosis	Liver Diseases	C06.552
Liver	Lipofuscin	Liver Diseases	C06.552
Liver	Liver	Liver Diseases	C06.552
Liver	Liver (relative weight)	Liver Diseases	C06.552
Liver	Liver enzymes	Liver Diseases	C06.552
Liver	Liver fused	Liver Diseases	C06.552
Liver	Liver to bodyweight ratio (decrease)	Liver Diseases	C06.552
Liver	Liver Wt. to Brain Wt.	Liver Diseases	C06.552
Liver	Macrophage infiltrates	Liver Diseases	C06.552
Liver	Macrophage nodules	Liver Diseases	C06.552
Liver	Macrophages	Liver Diseases	C06.552
Liver	Mass	Liver Diseases	C06.552
Liver	Membrane permeability (increase)	Liver Diseases	C06.552
Liver	Microgranuloma	Liver Diseases	C06.552
Liver	Micronucleus production	Liver Diseases	C06.552
Liver	Microsomal enzymes	Liver Diseases	C06.552
Liver	Microsomal protein	Liver Diseases	C06.552
Liver	Mineralization	Liver Diseases	C06.552
Liver	Mitosis	Liver Diseases	C06.552
Liver	Mitosis (increase)	Liver Diseases	C06.552
Liver	Mixed cell infiltrates	Liver Diseases	C06.552
Liver	Mixed-function oxidase system	Liver Diseases	C06.552
Liver	Mononuclear infiltrates	Liver Diseases	C06.552
Liver	Multinucleated	Liver Diseases	C06.552
Liver	NADPH cytochrome c reductase	Liver Diseases	C06.552
Liver	Necrosis	Liver Diseases	C06.552
Liver	Neoplasia	Liver Diseases	C06.552
Liver	Neutrophilia	Liver Diseases	C06.552
Liver	Nodules	Liver Diseases	C06.552
Liver	Organ weight	Liver Diseases	C06.552
Liver	Pale appearance	Liver Diseases	C06.552
Liver	Palmitoyl-CoA beta-oxidation	Liver Diseases	C06.552
Liver	Pentoxyresorufin O-dealkylase	Liver Diseases	C06.552
Liver	Phase I and phase II enzyme	Liver Diseases	C06.552
Liver	Phospholipidosis	Liver Diseases	C06.552
Liver	Pigmentation	Liver Diseases	C06.552
Liver	Pitting	Liver Diseases	C06.552
Liver	Plasma cell infiltrates	Liver Diseases	C06.552
Liver	p-Nitroanisole O-demethylase	Liver Diseases	C06.552
Liver	p-Nitrophenol hydroxylase	Liver Diseases	C06.552
Liver	Proliferation	Liver Diseases	C06.552
Liver	Proliferation (increase)	Liver Diseases	C06.552
Liver	Protein content	Liver Diseases	C06.552
Liver	Quantity of liver DNA	Liver Diseases	C06.552
Liver	Rarefaction	Liver Diseases	C06.552
Liver	Reactive cells	Liver Diseases	C06.552
Liver	Redness	Liver Diseases	C06.552
Liver	Reduced	Liver Diseases	C06.552
Liver	Regeneration	Liver Diseases	C06.552
Liver	Reversible centrilobular hepatocellular hypertrophy	Liver Diseases	C06.552
Liver	Ring-shaped mitochondria (increase)	Liver Diseases	C06.552
Liver	Size	Liver Diseases	C06.552
Liver	Small	Liver Diseases	C06.552
Liver	Small clusters of hepatocytes	Liver Diseases	C06.552
Liver	Smooth endoplasmic reticulum??	Liver Diseases	C06.552
Liver	Spongiosis	Liver Diseases	C06.552
Liver	Steatosis	Fatty Liver	C06.552.241
Liver	Swelling	Liver Diseases	C06.552
Liver	Testosterone 16-alpha hydroxylase	Liver Diseases	C06.552
Liver	Testosterone 16-beta hydroxylase	Liver Diseases	C06.552
Liver	Testosterone 2-alpha hydroxylase	Liver Diseases	C06.552
Liver	Testosterone 6-beta hydroxylase	Liver Diseases	C06.552
Liver	Testosterone 7-alpha hydroxylase	Liver Diseases	C06.552
Liver	Thyroxine glucuronidation	Liver Diseases	C06.552
Liver	Torsion	Liver Diseases	C06.552
Liver	Toxicity hepatobiliary	Liver Diseases	C06.552
Liver	Triglyceride	Liver Diseases	C06.552
Liver	Triiodothyronine glucuronidation	Liver Diseases	C06.552
Liver	UDP-glucuronyl transferase	Liver Diseases	C06.552
Liver	Ulcer	Liver Diseases	C06.552
Liver	Vacuolation	Liver Diseases	C06.552
Liver	Vacuolation (decrease)	Liver Diseases	C06.552
Liver	Viral infection	Hepatitis, Viral, Human	C02.440,C06.552.380.705
Liver	Vitamin E	Liver Diseases	C06.552
Liver	Vitamin K	Liver Diseases	C06.552
Lung	Abnormal	Lung Diseases	C08.381
Lung	Abnormal	Pleural Diseases	C08.528
Lung	Abscess	Lung Diseases	C08.381
Lung	Adhesions	Lung Diseases	C08.381
Lung	Alveolar macrophages	Lung Diseases	C08.381
Lung	Alveolar material	Lung Diseases	C08.381
Lung	Aspiration	Respiratory Aspiration	C08.618.749,C23.550.773
Lung	Atelectasis	Lung Diseases	C08.381
Lung	Atrophy	Lung Diseases	C08.381
Lung	Bacteria	Lung Diseases	C08.381
Lung	Basophilic	Lung Diseases	C08.381
Lung	Broncho-constriction index	Lung Diseases	C08.381
Lung	Bronchopneumonia	Bronchopneumonia	C08.127.509,C08.381.677.127,C08.730.610.127
Lung	Cell infiltrates	Lung Diseases	C08.381
Lung	Congestion	Lung Diseases	C08.381
Lung	Degeneration	Lung Diseases	C08.381
Lung	Distension	Lung Diseases	C08.381
Lung	Edema	Pulmonary Edema	C08.381.742
Lung	Edema	Pulmonary Edema	C08.381.742
Lung	Effusion (Alveolar)	Lung Diseases	C08.381
Lung	Emphysema	Emphysema	C23.550.325
Lung	Eosinophilia	Pulmonary Eosinophilia	C08.381.750,C15.378.553.231.549.750
Lung	Erosion	Lung Diseases	C08.381
Lung	Exudate	Lung Diseases	C08.381
Lung	Failure to collapse	Lung Diseases	C08.381
Lung	Fibrin debris	Lung Diseases	C08.381
Lung	Foamy macrophages	Lung Diseases	C08.381
Lung	Granulomatous pneumonia	Granuloma, Respiratory Tract	C08.280,C23.550.382.968
Lung	Hemorrhage	Lung Diseases	C08.381
Lung	Histiocytosis	Lung Diseases	C08.381
Lung	Hypercellularity	Hyperplasia	C23.550.444
Lung	Hyperplasia	Bronchial Diseases	C08.127
Lung	Hyperplasia	Lung Diseases	C08.381
Lung	Hypertrophy	Lung Diseases	C08.381
Lung	Inclusion bodies	Lung Diseases	C08.381
Lung	Inflammation	Bronchitis	C08.127.446,C08.381.495.146,C08.730.099
Lung	Inflammation	Lung Diseases	C08.381
Lung	Lesion	Lung Diseases	C08.381
Lung	Lung	Lung Diseases	C08.381
Lung	Lung displacement	Lung Diseases	C08.381
Lung	Lymphocytic infiltrates	Lung Diseases	C08.381
Lung	Lymphocytic/plasmacytic infiltrates	Lung Diseases	C08.381
Lung	Macrophages	Lung Diseases	C08.381
Lung	Mean pulmonary compliance	Lung Diseases	C08.381
Lung	Mean pulmonary resistance	Lung Diseases	C08.381
Lung	Metaplasia	Lung Diseases	C08.381
Lung	Mineralization	Lung Diseases	C08.381
Lung	Mixed cell infiltrates	Lung Diseases	C08.381
Lung	Mononuclear infiltrates	Lung Diseases	C08.381
Lung	Necrosis	Lung Diseases	C08.381
Lung	Neutrophilia	Lung Diseases	C08.381
Lung	Neutrophilic infiltrates	Lung Diseases	C08.381
Lung	Nodules	Multiple Pulmonary Nodules	C04.588.894.797.520.237,C08.381.540.148,C08.785.520.148
Lung	Pale appearance	Lung Diseases	C08.381
Lung	Perforation	Lung Diseases	C08.381
Lung	Phospholipidosis	Lung Diseases	C08.381
Lung	Pigmentation	Lung Diseases	C08.381
Lung	Pleuro-bronchopneumonia	Bronchopneumonia	C08.127.509,C08.381.677.127,C08.730.610.127
Lung	Pneumonia	Pneumonia	C08.730.610,C08.381.677
Lung	Pulmonary resistance	Lung Diseases	C08.381
Lung	Rales	Lung Diseases	C08.381
Lung	Redness	Lung Diseases	C08.381
Lung	Septal thickening	Lung Diseases	C08.381
Lung	Size	Lung Diseases	C08.381
Lung	Small	Lung Diseases	C08.381
Lung	Squamous metaplasia	Lung Neoplasms	C08.785.520,C08.381.540,C04.588.894.797.520
Lung	Ulcer	Lung Diseases	C08.381
Lung	Vacuolation	Lung Diseases	C08.381
Lymph Node	Abnormal	Lymphatic Diseases	C15.604
Lymph Node	Abscess	Lymphadenitis	C15.604.315
Lymph Node	Activation	Lymphatic Diseases	C15.604
Lymph Node	Adipocytes	Lymphatic Diseases	C15.604
Lymph Node	Aggregates	Lymphatic Diseases	C15.604
Lymph Node	Apoptosis	Lymphatic Diseases	C15.604
Lymph Node	Atrophy	Lymphatic Diseases	C15.604
Lymph Node	B Cell/T Cell ratio	Lymphatic Diseases	C15.604
Lymph Node	B Cells	Lymphatic Diseases	C15.604
Lymph Node	Bacteria	Lymphadenitis	C15.604.315
Lymph Node	Cellularity	Lymphatic Diseases	C15.604
Lymph Node	Cervical lymph node	Lymphatic Diseases	C15.604
Lymph Node	Chronic stress	Lymphatic Diseases	C15.604
Lymph Node	Congestion	Lymphatic Diseases	C15.604
Lymph Node	Content	Lymphatic Diseases	C15.604
Lymph Node	Count	Lymphatic Diseases	C15.604
Lymph Node	Cytoplasmic granules	Lymphatic Diseases	C15.604
Lymph Node	Depletion	Lymphatic Diseases	C15.604
Lymph Node	Diffuse	Lymphatic Diseases	C15.604
Lymph Node	Dilatation	Lymphatic Diseases	C15.604
Lymph Node	Edema	Lymphatic Diseases	C15.604
Lymph Node	Emaciation	Cachexia	C23.888.144.243.963.500.500
Lymph Node	Enlarged	Lymphatic Diseases	C15.604
Lymph Node	Eosinophilia	Lymphadenitis	C15.604.315
Lymph Node	Erythrocytosis	Hematologic Diseases	C15.378
Lymph Node	Estrogen	Menstruation Disturbances	C23.550.568
Lymph Node	Extramedullary hematopoiesis	Hematologic Diseases	C15.378
Lymph Node	Foamy macrophages	Lymphadenitis	C15.604.315
Lymph Node	Giant cells	Lymphatic Diseases	C15.604
Lymph Node	Hemorrhage	Lymphatic Diseases	C15.604
Lymph Node	Histiocytic infiltrates	Lymphatic Diseases	C15.604
Lymph Node	Histiocytosis	Lymphatic Diseases	C15.604
Lymph Node	Hyalinosis	Lymphatic Diseases	C15.604
Lymph Node	Hypercellularity	Lymphatic Diseases	C15.604
Lymph Node	Hyperplasia	Lymphatic Diseases	C15.604
Lymph Node	Hypertrophy	Lymphatic Diseases	C15.604
Lymph Node	Hypocellularity	Lymphatic Diseases	C15.604
Lymph Node	Hypoplasia	Lymphatic Diseases	C15.604
Lymph Node	Immune stimulation	Lymphatic Diseases	C15.604
Lymph Node	Infarction	Lymphatic Diseases	C15.604
Lymph Node	Inflammation	Lymphadenitis	C15.604.315
Lymph Node	Lymph node	Lymphatic Diseases	C15.604
Lymph Node	Lymph nodes enlarged	Lymphatic Diseases	C15.604
Lymph Node	Lymphadenopathy	Lymphatic Diseases	C15.604
Lymph Node	Lymphangiectasia	Lymphatic Diseases	C15.604
Lymph Node	Lymphocytes	Lymphatic Diseases	C15.604
Lymph Node	Lymphocytes (increase)	Lymphatic Diseases	C15.604
Lymph Node	Lymphoid depletion	Lymphatic Diseases	C15.604
Lymph Node	Lymphoma	Lymphoma	C20.683.515.761,C15.604.515.569,C04.557.386
Lymph Node	Macrophage hypertrophy	Lymphatic Diseases	C15.604
Lymph Node	Macrophage infiltrates	Lymphatic Diseases	C15.604
Lymph Node	Macrophages	Lymphatic Diseases	C15.604
Lymph Node	Megakaryocytes	Hematologic Diseases	C15.378
Lymph Node	Mesenteric lymph node	Lymphatic Diseases	C15.604
[truncated: 1,654 more rows]
